# Supplementary material for: Prediction of potential small molecule−miRNA associations based on heterogeneous network representation learning
Source: Front Genet. 2022 Dec 2;13:1079053. doi: 10.3389/fgene.2022.1079053 (PMC9755196; doi:10.3389/fgene.2022.1079053)
Supplement: Supplementary file 1 [file Table3.XLSX]

## Sheet: Sheet1
The six evaluation metrics results of different classifiers
	NB	LR	KNN	AdaBoost	LightGBM
Recall	0.8567	0.8902	0.9666	0.9564	0.9745
Precison	0.8563	0.9389	0.9189	0.9626	0.9563
Accuracy	0.8564	0.9159	0.9405	0.9595	0.9649
F1 Score	0.8564	0.9136	0.9421	0.9593	0.9652
AUC	0.9268	0.9579	0.9746	0.9851	0.9875
AUPR	0.9419	0.942	0.9746	0.9843	0.9885
