# Supplementary material for: Prediction of potential small molecule−miRNA associations based on heterogeneous network representation learning
Source: Front Genet. 2022 Dec 2;13:1079053. doi: 10.3389/fgene.2022.1079053 (PMC9755196; doi:10.3389/fgene.2022.1079053)
Supplement: Supplementary file 3 [file Table9.XLSX]

## Sheet: Imatinib
DB00619	hsa-mir-34a	0.976988
DB00619	hsa-mir-155	0.976199
DB00619	hsa-mir-21	0.976199
DB00619	hsa-mir-221	0.974201
DB00619	hsa-mir-145	0.973588
DB00619	hsa-mir-125b-2	0.968781
DB00619	hsa-mir-204	0.968424
DB00619	hsa-mir-107	0.968391
DB00619	hsa-mir-92a-1	0.968143
DB00619	hsa-let-7i	0.968035
DB00619	hsa-mir-223	0.967965
DB00619	hsa-mir-224	0.967553
DB00619	hsa-mir-24	0.967553
DB00619	hsa-mir-18a	0.967553
DB00619	hsa-mir-125b	0.967501
DB00619	hsa-let-7a	0.966856
DB00619	hsa-mir-148a	0.966831
DB00619	hsa-mir-25	0.966831
DB00619	hsa-mir-27b	0.966831
DB00619	hsa-mir-200a	0.966831
DB00619	hsa-mir-19a	0.966831
DB00619	hsa-mir-1	0.966724
DB00619	hsa-mir-152	0.966394
DB00619	hsa-mir-15b	0.966089
DB00619	hsa-mir-29b-1	0.966089
DB00619	hsa-mir-26b	0.966089
DB00619	hsa-let-7b	0.966089
DB00619	hsa-let-7c	0.966041
DB00619	hsa-mir-191	0.966041
DB00619	hsa-mir-93	0.966041
DB00619	hsa-mir-99b	0.966027
DB00619	hsa-mir-197	0.965798
DB00619	hsa-mir-127	0.96575
DB00619	hsa-mir-27a	0.965707
DB00619	hsa-mir-151a	0.965643
DB00619	hsa-let-7e	0.965643
DB00619	hsa-mir-424	0.965643
DB00619	hsa-mir-30b	0.96564
DB00619	hsa-mir-222	0.96561
DB00619	hsa-mir-205	0.96561
DB00619	hsa-mir-206	0.96561
DB00619	hsa-mir-373	0.965321
DB00619	hsa-let-7	0.965145
DB00619	hsa-mir-494	0.96494
DB00619	hsa-mir-483	0.964765
DB00619	hsa-mir-34c	0.964765
DB00619	hsa-mir-125b-1	0.964765
DB00619	hsa-mir-200b	0.964765
DB00619	hsa-mir-22	0.964765
DB00619	hsa-mir-214	0.964765
DB00619	hsa-mir-130a	0.964765
DB00619	hsa-mir-132	0.964765
DB00619	hsa-mir-135b	0.964765
DB00619	hsa-mir-92a	0.96464
DB00619	hsa-mir-98	0.964476
DB00619	hsa-mir-335	0.964464
DB00619	hsa-mir-193a	0.964464
DB00619	hsa-mir-19b-1	0.964364
DB00619	hsa-mir-218	0.964303
DB00619	hsa-mir-182	0.964303
DB00619	hsa-mir-10a	0.964303
DB00619	hsa-mir-486	0.964303
DB00619	hsa-mir-425	0.964172
DB00619	hsa-mir-1-1	0.963997
DB00619	hsa-mir-101	0.963997
DB00619	hsa-let-7d	0.963997
DB00619	hsa-mir-183	0.963966
DB00619	hsa-mir-30d	0.963813
DB00619	hsa-mir-375	0.963573
DB00619	hsa-mir-149	0.963573
DB00619	hsa-mir-192	0.963573
DB00619	hsa-mir-32	0.963189
DB00619	hsa-mir-9	0.963095
DB00619	hsa-mir-23a	0.963095
DB00619	hsa-mir-196a	0.963095
DB00619	hsa-mir-140	0.962844
DB00619	hsa-mir-129	0.96195
DB00619	hsa-mir-199a-1	0.961792
DB00619	hsa-mir-18	0.961435
DB00619	hsa-mir-217	0.961252
DB00619	hsa-mir-196b	0.960875
DB00619	hsa-mir-17	0.960842
DB00619	hsa-mir-23b	0.960493
DB00619	hsa-mir-429	0.960493
DB00619	hsa-mir-199a	0.960202
DB00619	hsa-mir-338	0.96
DB00619	hsa-mir-34b	0.959947
DB00619	hsa-mir-33b	0.959331
DB00619	hsa-mir-146b	0.959017
DB00619	hsa-mir-92-1	0.958777
DB00619	hsa-mir-92a-2	0.958553
DB00619	hsa-mir-20a	0.95828
DB00619	hsa-mir-301a	0.957913
DB00619	hsa-mir-124-1	0.957729
DB00619	hsa-mir-202	0.957623
DB00619	hsa-mir-29c	0.957552
DB00619	hsa-mir-324	0.957391
DB00619	hsa-mir-363	0.95713
DB00619	hsa-mir-499a	0.95713
DB00619	hsa-mir-638	0.956878
DB00619	hsa-mir-126	0.956748
DB00619	hsa-mir-133a	0.956713
DB00619	hsa-mir-181a	0.956538
DB00619	hsa-mir-16	0.956537
DB00619	hsa-mir-101-1	0.956364
DB00619	hsa-mir-103a-2	0.956364
DB00619	hsa-mir-410	0.956337
DB00619	hsa-mir-509	0.95605
DB00619	hsa-mir-29b-2	0.955082
DB00619	hsa-mir-134	0.954672
DB00619	hsa-mir-138	0.954488
DB00619	hsa-mir-29a	0.954453
DB00619	hsa-mir-342	0.954261
DB00619	hsa-mir-122	0.954126
DB00619	hsa-mir-106b	0.953861
DB00619	hsa-mir-15a	0.953719
DB00619	hsa-mir-181a-2	0.953459
DB00619	hsa-mir-20b	0.952813
DB00619	hsa-mir-99a	0.952813
DB00619	hsa-mir-143	0.951802
DB00619	hsa-mir-199a-2	0.951712
DB00619	hsa-mir-139	0.951683
DB00619	hsa-mir-520c	0.951577
DB00619	hsa-mir-31	0.95137
DB00619	hsa-mir-96	0.95137
DB00619	hsa-mir-940	0.951125
DB00619	hsa-mir-141	0.950306
DB00619	hsa-mir-210	0.950306
DB00619	hsa-mir-29b	0.950306
DB00619	hsa-mir-652	0.950222
DB00619	hsa-let-7a-2	0.949791
DB00619	hsa-mir-196a-2	0.949655
DB00619	hsa-mir-195	0.948856
DB00619	hsa-mir-372	0.948582
DB00619	hsa-mir-19b	0.948214
DB00619	hsa-mir-497	0.94787
DB00619	hsa-mir-7	0.946891
DB00619	hsa-mir-720	0.946117
DB00619	hsa-let-7f	0.945359
DB00619	hsa-mir-26a	0.945047
DB00619	hsa-mir-501	0.944347
DB00619	hsa-mir-153	0.944321
DB00619	hsa-mir-133b	0.943548
DB00619	hsa-mir-500	0.943193
DB00619	hsa-mir-449b	0.942951
DB00619	hsa-mir-215	0.942314
DB00619	hsa-mir-331	0.942301
DB00619	hsa-mir-574	0.941902
DB00619	hsa-mir-133a-2	0.941755
DB00619	hsa-mir-671	0.941652
DB00619	hsa-mir-100	0.94145
DB00619	hsa-mir-608	0.940663
DB00619	hsa-mir-7-2	0.940628
DB00619	hsa-mir-128	0.940614
DB00619	hsa-let-7g	0.940288
DB00619	hsa-mir-30c	0.940288
DB00619	hsa-mir-423	0.940288
DB00619	hsa-mir-503	0.940138
DB00619	hsa-mir-378a	0.939925
DB00619	hsa-mir-29	0.939811
DB00619	hsa-mir-219	0.939499
DB00619	hsa-mir-154	0.939386
DB00619	hsa-mir-340	0.939193
DB00619	hsa-mir-30e	0.939002
DB00619	hsa-mir-10b	0.938774
DB00619	hsa-mir-186	0.938716
DB00619	hsa-mir-16-2	0.938533
DB00619	hsa-let-7f-2	0.938433
DB00619	hsa-mir-451a	0.938362
DB00619	hsa-mir-130b	0.935867
DB00619	hsa-mir-542	0.935815
DB00619	hsa-mir-103	0.935332
DB00619	hsa-mir-218-2	0.934801
DB00619	hsa-mir-151	0.934394
DB00619	hsa-mir-18b	0.933151
DB00619	hsa-mir-873	0.932662
DB00619	hsa-mir-181d	0.932232
DB00619	hsa-mir-3127	0.932026
DB00619	hsa-let-7a-3	0.93202
DB00619	hsa-mir-185	0.931472
DB00619	hsa-mir-326	0.931372
DB00619	hsa-mir-491	0.931253
DB00619	hsa-mir-345	0.93118
DB00619	hsa-mir-16-1	0.93078
DB00619	hsa-mir-339	0.930361
DB00619	hsa-mir-629	0.930314
DB00619	hsa-mir-26a-2	0.929441
DB00619	hsa-mir-181b-1	0.928883
DB00619	hsa-mir-92b	0.92876
DB00619	hsa-mir-26a-1	0.928092
DB00619	hsa-mir-181b-2	0.927746
DB00619	hsa-mir-137	0.927705
DB00619	hsa-mir-506	0.926013
DB00619	hsa-mir-124-3	0.925904
DB00619	hsa-mir-33a	0.925025
DB00619	hsa-mir-885	0.924797
DB00619	hsa-mir-103a	0.924567
DB00619	hsa-mir-106a	0.92411
DB00619	hsa-mir-650	0.924042
DB00619	hsa-mir-194	0.923117
DB00619	hsa-mir-1915	0.922035
DB00619	hsa-mir-520g	0.921999
DB00619	hsa-mir-193b	0.921979
DB00619	hsa-mir-1269a	0.921299
DB00619	hsa-mir-181b	0.920464
DB00619	hsa-mir-378	0.920464
DB00619	hsa-mir-370	0.920199
DB00619	hsa-mir-128-2	0.919804
DB00619	hsa-mir-187	0.919511
DB00619	hsa-mir-211	0.919276
DB00619	hsa-mir-181	0.918726
DB00619	hsa-mir-1-2	0.918415
DB00619	hsa-let-7f-1	0.918357
DB00619	hsa-mir-218-1	0.918357
DB00619	hsa-let-7a-1	0.918324
DB00619	hsa-mir-28	0.917975
DB00619	hsa-mir-124	0.917936
DB00619	hsa-mir-490	0.917089
DB00619	hsa-mir-196a-1	0.917086
DB00619	hsa-mir-30c-2	0.917012
DB00619	hsa-mir-330	0.916305
DB00619	hsa-mir-384	0.914836
DB00619	hsa-mir-452	0.914719
DB00619	hsa-mir-455	0.914097
DB00619	hsa-mir-532	0.91378
DB00619	hsa-mir-300	0.912855
DB00619	hsa-mir-675	0.912678
DB00619	hsa-mir-302d	0.912457
DB00619	hsa-mir-24-2	0.912457
DB00619	hsa-mir-19b-2	0.912433
DB00619	hsa-mir-508	0.912248
DB00619	hsa-mir-302b	0.911712
DB00619	hsa-mir-498	0.911217
DB00619	hsa-mir-129-2	0.910669
DB00619	hsa-mir-485	0.910445
DB00619	hsa-mir-216b	0.910084
DB00619	hsa-mir-101-2	0.908837
DB00619	hsa-mir-1207	0.908335
DB00619	hsa-mir-590	0.907812
DB00619	hsa-mir-9-1	0.90686
DB00619	hsa-mir-198	0.906605
DB00619	hsa-mir-329	0.906296
DB00619	hsa-mir-495	0.905828
DB00619	hsa-mir-744	0.905688
DB00619	hsa-mir-133	0.90552
DB00619	hsa-mir-7-1	0.90526
DB00619	hsa-mir-30c-1	0.90526
DB00619	hsa-mir-208a	0.905016
DB00619	hsa-mir-24-1	0.904624
DB00619	hsa-mir-411	0.904505
DB00619	hsa-mir-499	0.903798
DB00619	hsa-mir-302a	0.903793
DB00619	hsa-mir-30	0.901535
DB00619	hsa-mir-135a	0.900155
DB00619	hsa-mir-1224	0.89981
DB00619	hsa-mir-663	0.899755
DB00619	hsa-mir-337	0.897556
DB00619	hsa-mir-513c	0.897476
DB00619	hsa-mir-95	0.89676
DB00619	hsa-mir-502	0.895225
DB00619	hsa-mir-129-1	0.895043
DB00619	hsa-mir-603	0.894331
DB00619	hsa-mir-449a	0.894243
DB00619	hsa-mir-9-2	0.892841
DB00619	hsa-mir-518e	0.891327
DB00619	hsa-mir-320	0.891044
DB00619	hsa-mir-194-2	0.890278
DB00619	hsa-mir-124-2	0.889999
DB00619	hsa-mir-184	0.888962
DB00619	hsa-mir-34	0.888835
DB00619	hsa-mir-625	0.888508
DB00619	hsa-mir-1290	0.888178
DB00619	hsa-mir-320d	0.887561
DB00619	hsa-mir-299	0.886357
DB00619	hsa-mir-374a	0.886007
DB00619	hsa-mir-9-3	0.885493
DB00619	hsa-mir-520b	0.884527
DB00619	hsa-mir-760	0.883162
DB00619	hsa-mir-589	0.883074
DB00619	hsa-mir-3662	0.882961
DB00619	hsa-mir-517a	0.88216
DB00619	hsa-mir-1260b	0.881539
DB00619	hsa-mir-302c	0.881495
DB00619	hsa-mir-367	0.881409
DB00619	hsa-mir-422a	0.879925
DB00619	hsa-mir-383	0.877043
DB00619	hsa-mir-133a-1	0.876521
DB00619	hsa-mir-577	0.875402
DB00619	hsa-mir-605	0.874512
DB00619	hsa-mir-148b	0.873805
DB00619	hsa-mir-365a	0.873251
DB00619	hsa-mir-5582	0.872913
DB00619	hsa-mir-323a	0.872217
DB00619	hsa-mir-613	0.871864
DB00619	hsa-mir-146	0.871608
DB00619	hsa-mir-1285	0.870898
DB00619	hsa-mir-570	0.870033
DB00619	hsa-mir-376a	0.869007
DB00619	hsa-mir-639	0.868429
DB00619	hsa-mir-489	0.868057
DB00619	hsa-mir-1233	0.867625
DB00619	hsa-mir-361	0.867103
DB00619	hsa-mir-153-1	0.866112
DB00619	hsa-mir-595	0.865887
DB00619	hsa-mir-512	0.865774
DB00619	hsa-mir-4324	0.865287
DB00619	hsa-mir-376c	0.864952
DB00619	hsa-mir-103a-1	0.864445
DB00619	hsa-mir-200	0.863081
DB00619	hsa-mir-138-1	0.860788
DB00619	hsa-mir-1246	0.860423
DB00619	hsa-mir-630	0.858673
DB00619	hsa-mir-15	0.858596
DB00619	hsa-mir-138-2	0.858369
DB00619	hsa-mir-1291	0.858124
DB00619	hsa-mir-346	0.857536
DB00619	hsa-mir-431	0.856517
DB00619	hsa-mir-194-1	0.855885
DB00619	hsa-mir-136	0.855594
DB00619	hsa-mir-1271	0.854862
DB00619	hsa-mir-539	0.854198
DB00619	hsa-mir-124a	0.85112
DB00619	hsa-mir-4298	0.851053
DB00619	hsa-mir-125	0.851029
DB00619	hsa-mir-708	0.851003
DB00619	hsa-mir-888	0.849817
DB00619	hsa-mir-302	0.849072
DB00619	hsa-mir-219-1	0.848672
DB00619	hsa-mir-320c	0.847233
DB00619	hsa-mir-582	0.846754
DB00619	hsa-mir-567	0.84675
DB00619	hsa-mir-611	0.846123
DB00619	hsa-mir-19	0.846109
DB00619	hsa-mir-1229	0.844971
DB00619	hsa-mir-365	0.842663
DB00619	hsa-mir-1274a	0.842634
DB00619	hsa-mir-4478	0.841874
DB00619	hsa-mir-409	0.841315
DB00619	hsa-mir-601	0.841208
DB00619	hsa-mir-610	0.840624
DB00619	hsa-mir-371	0.840563
DB00619	hsa-mir-381	0.840402
DB00619	hsa-mir-661	0.839835
DB00619	hsa-mir-382	0.838
DB00619	hsa-mir-505	0.838
DB00619	hsa-mir-657	0.837916
DB00619	hsa-mir-1228	0.83789
DB00619	hsa-mir-1307	0.834526
DB00619	hsa-mir-181a-1	0.834032
DB00619	hsa-mir-153-2	0.834022
DB00619	hsa-mir-4487	0.833882
DB00619	hsa-mir-519a	0.829353
DB00619	hsa-mir-105	0.828532
DB00619	hsa-mir-510	0.827887
DB00619	hsa-mir-4644	0.825939
DB00619	hsa-mir-584	0.825339
DB00619	hsa-mir-487b	0.821246
DB00619	hsa-mir-378b	0.821003
DB00619	hsa-mir-522	0.820418
DB00619	hsa-mir-421	0.820328
DB00619	hsa-mir-135a-1	0.820099
DB00619	hsa-mir-484	0.819487
DB00619	hsa-mir-4443	0.816564
DB00619	hsa-mir-433	0.815795
DB00619	hsa-mir-450a-1	0.815573
DB00619	hsa-mir-520e	0.813887
DB00619	hsa-mir-3196	0.81313
DB00619	hsa-mir-2861	0.812036
DB00619	hsa-mir-1258	0.811951
DB00619	hsa-mir-1248	0.810705
DB00619	hsa-mir-641	0.810175
DB00619	hsa-mir-550a	0.810122
DB00619	hsa-mir-365b	0.806781
DB00619	hsa-mir-500a	0.806308
DB00619	hsa-mir-1179	0.804506
DB00619	hsa-mir-766	0.803933
DB00619	hsa-mir-135a-2	0.803923
DB00619	hsa-mir-190a	0.803894
DB00619	hsa-mir-190	0.800831
DB00619	hsa-mir-520d	0.798395
DB00619	hsa-mir-450a-2	0.797335
DB00619	hsa-mir-7-3	0.796089
DB00619	hsa-mir-188	0.793755
DB00619	hsa-mir-576	0.793487
DB00619	hsa-mir-208b	0.792796
DB00619	hsa-mir-377	0.792442
DB00619	hsa-mir-516a	0.792189
DB00619	hsa-mir-6861	0.791558
DB00619	hsa-mir-552	0.790512
DB00619	hsa-mir-1202	0.789765
DB00619	hsa-mir-1225	0.789161
DB00619	hsa-mir-454	0.788248
DB00619	hsa-mir-1296	0.787583
DB00619	hsa-mir-376	0.784998
DB00619	hsa-mir-519d	0.783862
DB00619	hsa-mir-513b	0.783857
DB00619	hsa-mir-526b	0.783298
DB00619	hsa-mir-886	0.783272
DB00619	hsa-mir-892a	0.782471
DB00619	hsa-mir-1245b	0.782428
DB00619	hsa-mir-578	0.782239
DB00619	hsa-mir-1914	0.780678
DB00619	hsa-mir-663a	0.780274
DB00619	hsa-mir-1323	0.776216
DB00619	hsa-mir-2278	0.775674
DB00619	hsa-mir-376a-2	0.775538
DB00619	hsa-mir-216a	0.775216
DB00619	hsa-mir-298	0.774315
DB00619	hsa-mir-320b	0.772798
DB00619	hsa-mir-765	0.772421
DB00619	hsa-mir-513a-1	0.772235
DB00619	hsa-mir-448	0.771908
DB00619	hsa-mir-378i	0.771866
DB00619	hsa-mir-622	0.771333
DB00619	hsa-mir-550a-3	0.771161
DB00619	hsa-mir-651	0.771151
DB00619	hsa-mir-643	0.771122
DB00619	hsa-mir-718	0.768564
DB00619	hsa-mir-543	0.766641
DB00619	hsa-mir-103b-2	0.763811
DB00619	hsa-mir-604	0.762398
DB00619	hsa-mir-128-1	0.760487
DB00619	hsa-mir-493	0.760389
DB00619	hsa-mir-3976	0.759886
DB00619	hsa-mir-128b	0.75987
DB00619	hsa-mir-1287	0.758809
DB00619	hsa-mir-939	0.758565
DB00619	hsa-mir-515	0.758551
DB00619	hsa-mir-4650	0.757693
DB00619	hsa-mir-593	0.756506
DB00619	hsa-mir-655	0.75514
DB00619	hsa-mir-130	0.75381
DB00619	hsa-mir-592	0.753253
DB00619	hsa-mir-4417	0.753144
DB00619	hsa-mir-4454	0.751112
DB00619	hsa-mir-4455	0.751005
DB00619	hsa-mir-4731	0.750275
DB00619	hsa-mir-31a	0.749678
DB00619	hsa-mir-3189	0.749423
DB00619	hsa-mir-320e	0.74827
DB00619	hsa-mir-520f	0.747965
DB00619	hsa-mir-515-1	0.744667
DB00619	hsa-mir-874	0.743406
DB00619	hsa-mir-520h	0.742386
DB00619	hsa-mir-520a	0.741626
DB00619	hsa-mir-151b	0.739062
DB00619	hsa-mir-618	0.738781
DB00619	hsa-mir-1247	0.737317
DB00619	hsa-mir-664	0.73704
DB00619	hsa-mir-802	0.73498
DB00619	hsa-mir-507	0.734792
DB00619	hsa-mir-645	0.734346
DB00619	hsa-mir-3200	0.73374
DB00619	hsa-mir-362	0.732425
DB00619	hsa-mir-106	0.73171
DB00619	hsa-mir-634	0.730862
DB00619	hsa-mir-660	0.730854
DB00619	hsa-mir-504	0.730572
DB00619	hsa-mir-302e	0.72928
DB00619	hsa-mir-148	0.729275
DB00619	hsa-mir-573	0.72897
DB00619	hsa-mir-199	0.728737
DB00619	hsa-mir-4262	0.727897
DB00619	hsa-mir-379	0.727759
DB00619	hsa-mir-4286	0.726823
DB00619	hsa-mir-3656	0.726733
DB00619	hsa-mir-190b	0.726673
DB00619	hsa-mir-297	0.725567
DB00619	hsa-mir-3098	0.725133
DB00619	hsa-mir-3687	0.723282
DB00619	hsa-mir-1226	0.72187
DB00619	hsa-mir-4423	0.721825
DB00619	hsa-mir-371a	0.721386
DB00619	hsa-mir-128a	0.718955
DB00619	hsa-mir-4317	0.718874
DB00619	hsa-mir-3178	0.716345
DB00619	hsa-mir-1281	0.714303
DB00619	hsa-mir-4500	0.713097
DB00619	hsa-mir-599	0.713048
DB00619	hsa-mir-572	0.712394
DB00619	hsa-mir-196	0.709836
DB00619	hsa-mir-6875	0.709761
DB00619	hsa-mir-10	0.708817
DB00619	hsa-mir-4458	0.708081
DB00619	hsa-mir-1908	0.707875
DB00619	hsa-mir-764	0.707651
DB00619	hsa-mir-521	0.70717
DB00619	hsa-mir-550	0.706401
DB00619	hsa-mir-1275	0.706269
DB00619	hsa-mir-4466	0.704295
DB00619	hsa-mir-615	0.702068
DB00619	hsa-mir-687	0.701031
DB00619	hsa-mir-518	0.699753
DB00619	hsa-mir-548l	0.699003
DB00619	hsa-mir-301	0.698938
DB00619	hsa-mir-4281	0.698597
DB00619	hsa-mir-525	0.698543
DB00619	hsa-mir-4496	0.697785
DB00619	hsa-mir-378e	0.697537
DB00619	hsa-mir-1231	0.696974
DB00619	hsa-mir-942	0.696132
DB00619	hsa-mir-378g	0.695983
DB00619	hsa-mir-581	0.694056
DB00619	hsa-mir-519c	0.69377
DB00619	hsa-mir-524	0.693504
DB00619	hsa-mir-518b	0.691971
DB00619	hsa-mir-649	0.691846
DB00619	hsa-mir-556	0.690846
DB00619	hsa-mir-550a-1	0.69051
DB00619	hsa-mir-616	0.687663
DB00619	hsa-mir-758	0.68729
DB00619	hsa-mir-4258	0.687264
DB00619	hsa-mir-4775	0.686813
DB00619	hsa-mir-3664	0.685178
DB00619	hsa-mir-519e	0.684861
DB00619	hsa-mir-767	0.684783
DB00619	hsa-mir-432	0.684613
DB00619	hsa-mir-6798	0.684057
DB00619	hsa-mir-575	0.683254
DB00619	hsa-mir-374b	0.681782
DB00619	hsa-mir-449	0.680457
DB00619	hsa-mir-3126	0.679584
DB00619	hsa-mir-923	0.678433
DB00619	hsa-mir-2116	0.677458
DB00619	hsa-mir-511	0.6765
DB00619	hsa-mir-4706	0.675776
DB00619	hsa-mir-566	0.674989
DB00619	hsa-mir-203a	0.671037
DB00619	hsa-mir-548an	0.669988
DB00619	hsa-mir-6763	0.666049
DB00619	hsa-mir-378c	0.662726
DB00619	hsa-mir-3186	0.662689
DB00619	hsa-mir-1297	0.662212
DB00619	hsa-mir-1299	0.661512
DB00619	hsa-mir-938	0.660546
DB00619	hsa-mir-1973	0.660039
DB00619	hsa-mir-376a-1	0.659872
DB00619	hsa-mir-193	0.658246
DB00619	hsa-mir-1294	0.658165
DB00619	hsa-mir-365-1	0.657864
DB00619	hsa-mir-4257	0.656515
DB00619	hsa-mir-562	0.655762
DB00619	hsa-mir-545	0.655494
DB00619	hsa-mir-7c	0.65284
DB00619	hsa-mir-1303	0.652698
DB00619	hsa-mir-551b	0.650293
DB00619	hsa-mir-579	0.650039
DB00619	hsa-mir-466	0.64855
DB00619	hsa-mir-7847	0.646721
DB00619	hsa-mir-301b	0.645355
DB00619	hsa-mir-4666a	0.644538
DB00619	hsa-mir-548a-1	0.643552
DB00619	hsa-mir-3622a	0.643355
DB00619	hsa-mir-488	0.643338
DB00619	hsa-mir-1468	0.642661
DB00619	hsa-mir-509-3	0.642277
DB00619	hsa-mir-761	0.640437
DB00619	hsa-mir-92	0.639163
DB00619	hsa-mir-7107	0.638766
DB00619	hsa-mir-621	0.637368
DB00619	hsa-mir-499b	0.636751
DB00619	hsa-mir-374c	0.636744
DB00619	hsa-mir-207	0.636542
DB00619	hsa-mir-1261	0.636009
DB00619	hsa-mir-4664	0.635427
DB00619	hsa-mir-4490	0.632855
DB00619	hsa-mir-323	0.632629
DB00619	hsa-mir-668	0.632181
DB00619	hsa-mir-3148	0.631488
DB00619	hsa-mir-147	0.631176
DB00619	hsa-mir-1274b	0.630146
DB00619	hsa-mir-449c	0.630103
DB00619	hsa-mir-135	0.628768
DB00619	hsa-mir-4449	0.628405
DB00619	hsa-mir-492	0.627908
DB00619	hsa-mir-1298	0.627463
DB00619	hsa-mir-6721	0.627435
DB00619	hsa-mir-4753	0.625881
DB00619	hsa-mir-1284	0.625852
DB00619	hsa-mir-877	0.625278
DB00619	hsa-mir-3134	0.624427
DB00619	hsa-mir-1280	0.62439
DB00619	hsa-mir-1301	0.624326
DB00619	hsa-mir-6780b	0.623937
DB00619	hsa-mir-203b	0.622053
DB00619	hsa-mir-514	0.621153
DB00619	hsa-mir-3130-1	0.619611
DB00619	hsa-mir-4505	0.619488
DB00619	hsa-mir-323b	0.618177
DB00619	hsa-mir-6087	0.617809
DB00619	hsa-mir-6826	0.61772
DB00619	hsa-mir-1826	0.617228
DB00619	hsa-mir-325	0.616476
DB00619	hsa-mir-3658	0.613946
DB00619	hsa-mir-3144	0.612946
DB00619	hsa-mir-2355	0.610472
DB00619	hsa-mir-548k	0.610101
DB00619	hsa-mir-647	0.610097
DB00619	hsa-mir-3682	0.609976
DB00619	hsa-mir-3065	0.609805
DB00619	hsa-mir-646	0.60958
DB00619	hsa-mir-4728	0.60955
DB00619	hsa-mir-659	0.608873
DB00619	hsa-mir-769	0.608806
DB00619	hsa-mir-568	0.608144
DB00619	hsa-mir-4518	0.606341
DB00619	hsa-mir-1268b	0.60618
DB00619	hsa-mir-518a-1	0.605873
DB00619	hsa-mir-518f	0.603764
DB00619	hsa-mir-1469	0.60333
DB00619	hsa-mir-103b	0.602119
DB00619	hsa-mir-941	0.601736
DB00619	hsa-mir-3147	0.60134
DB00619	hsa-mir-4282	0.600851
DB00619	hsa-mir-3131	0.600785
DB00619	hsa-mir-378h	0.600661
DB00619	hsa-mir-6126	0.600379
DB00619	hsa-mir-1255a	0.60011
DB00619	hsa-mir-3607	0.599701
DB00619	hsa-mir-665	0.599603
DB00619	hsa-mir-4291	0.598896
DB00619	hsa-mir-516a-2	0.598711
DB00619	hsa-mir-160	0.598588
DB00619	hsa-mir-628	0.597823
DB00619	hsa-mir-670	0.595927
DB00619	hsa-mir-4306	0.595202
DB00619	hsa-mir-600	0.594201
DB00619	hsa-mir-1254	0.593859
DB00619	hsa-mir-1244	0.593731
DB00619	hsa-mir-526a-2	0.593192
DB00619	hsa-mir-637	0.592912
DB00619	hsa-mir-694	0.592606
DB00619	hsa-mir-3663	0.592599
DB00619	hsa-mir-4293	0.592488
DB00619	hsa-mir-33	0.591657
DB00619	hsa-mir-103b-1	0.589179
DB00619	hsa-mir-1178	0.587295
DB00619	hsa-mir-302f	0.586191
DB00619	hsa-mir-374	0.585487
DB00619	hsa-mir-4447	0.584809
DB00619	hsa-mir-216	0.584129
DB00619	hsa-mir-558	0.583558
DB00619	hsa-mir-654	0.583146
DB00619	hsa-mir-3646	0.5823
DB00619	hsa-mir-935	0.581936
DB00619	hsa-mir-587	0.581781
DB00619	hsa-mir-514a	0.581645
DB00619	hsa-mir-941-4	0.578844
DB00619	hsa-mir-516b	0.576843
DB00619	hsa-mir-4677	0.57642
DB00619	hsa-mir-1268	0.576161
DB00619	hsa-mir-5004	0.575023
DB00619	hsa-mir-561	0.574993
DB00619	hsa-mir-4534	0.574521
DB00619	hsa-mir-1266	0.571663
DB00619	hsa-mir-26	0.569822
DB00619	hsa-mir-320b-1	0.569242
DB00619	hsa-mir-1268a	0.567739
DB00619	hsa-mir-369	0.567545
DB00619	hsa-mir-548c	0.566367
DB00619	hsa-mir-3659	0.565014
DB00619	hsa-mir-6831	0.56498
DB00619	hsa-mir-1273g	0.56312
DB00619	hsa-mir-933	0.562809
DB00619	hsa-mir-2909	0.562273
DB00619	hsa-mir-423-5p	0.560935
DB00619	hsa-mir-4674	0.560935
DB00619	hsa-mir-1843	0.560832
DB00619	hsa-mir-4469	0.558647
DB00619	hsa-mir-5010	0.558513
DB00619	hsa-mir-4758	0.557854
DB00619	hsa-mir-20	0.557779
DB00619	hsa-mir-326b	0.557595
DB00619	hsa-mir-1181	0.557592
DB00619	hsa-mir-219a-2	0.557427
DB00619	hsa-mir-6782	0.556765
DB00619	hsa-mir-4516	0.556592
DB00619	hsa-mir-3560	0.556292
DB00619	hsa-mir-1270	0.555346
DB00619	hsa-mir-1282	0.555128
DB00619	hsa-mir-596	0.553555
DB00619	hsa-mir-5189	0.553555
DB00619	hsa-mir-4467	0.552557
DB00619	hsa-mir-3926	0.552549
DB00619	hsa-mir-1201	0.552474
DB00619	hsa-mir-1278	0.551577
DB00619	hsa-mir-1267	0.550034
DB00619	hsa-mir-4795	0.549368
DB00619	hsa-mir-3151	0.548812
DB00619	hsa-mir-3908	0.548189
DB00619	hsa-mir-526a-1	0.548136
DB00619	hsa-mir-1286	0.546765
DB00619	hsa-mir-550a-2	0.546403
DB00619	hsa-mir-3153	0.546239
DB00619	hsa-mir-23c	0.545791
DB00619	hsa-mir-620	0.545477
DB00619	hsa-mir-2114	0.544909
DB00619	hsa-mir-4501	0.544357
DB00619	hsa-mir-541	0.544134
DB00619	hsa-mir-4668	0.543958
DB00619	hsa-mir-1185-1	0.543958
DB00619	hsa-mir-3648	0.543677
DB00619	hsa-mir-451b	0.543642
DB00619	hsa-mir-4302	0.54286
DB00619	hsa-mir-544a	0.542721
DB00619	hsa-mir-512-2	0.542506
DB00619	hsa-mir-544	0.541986
DB00619	hsa-mir-1910	0.541299
DB00619	hsa-mir-627	0.539336
DB00619	hsa-mir-527	0.53871
DB00619	hsa-mir-192a	0.538205
DB00619	hsa-mir-544b	0.537316
DB00619	hsa-mir-500b	0.537083
DB00619	hsa-mir-487a	0.536355
DB00619	hsa-mir-664a	0.536309
DB00619	hsa-mir-768	0.53581
DB00619	hsa-mir-1260	0.535772
DB00619	hsa-mir-569	0.535433
DB00619	hsa-mir-875	0.534762
DB00619	hsa-mir-181-2	0.534561
DB00619	hsa-mir-3163	0.534274
DB00619	hsa-mir-518c	0.533302
DB00619	hsa-mir-705	0.532979
DB00619	hsa-mir-376b	0.532967
DB00619	hsa-mir-1305	0.531347
DB00619	hsa-mir-4773	0.530377
DB00619	hsa-mir-1538	0.529897
DB00619	hsa-mir-450	0.529319
DB00619	hsa-mir-3179-2	0.529158
DB00619	hsa-mir-1265	0.527976
DB00619	hsa-mir-4662a	0.52772
DB00619	hsa-mir-2113	0.525719
DB00619	hsa-mir-1288	0.524426
DB00619	hsa-mir-632	0.524357
DB00619	hsa-mir-6873	0.524208
DB00619	hsa-mir-147a	0.522395
DB00619	hsa-mir-548p	0.522285
DB00619	hsa-mir-7151	0.521633
DB00619	hsa-mir-1304	0.521214
DB00619	hsa-mir-617	0.520992
DB00619	hsa-mir-548d-2	0.520697
DB00619	hsa-mir-7114	0.520555
DB00619	hsa-mir-5047	0.520034
DB00619	hsa-mir-1972	0.519005
DB00619	hsa-mir-516a-1	0.518411
DB00619	hsa-mir-4532	0.518398
DB00619	hsa-mir-770	0.516922
DB00619	hsa-mir-1184	0.515351
DB00619	hsa-mir-3654	0.514711
DB00619	hsa-mir-3689d	0.514587
DB00619	hsa-mir-3120	0.513561
DB00619	hsa-mir-591	0.512615
DB00619	hsa-mir-4634	0.512035
DB00619	hsa-mir-1236	0.511187
DB00619	hsa-mir-1295	0.51103
DB00619	hsa-mir-1825	0.510946
DB00619	hsa-mir-6823	0.508877
DB00619	hsa-mir-606	0.506895
DB00619	hsa-mir-3171	0.506222
DB00619	hsa-mir-703	0.50619
DB00619	hsa-mir-147b	0.505028
DB00619	hsa-mir-2467	0.503994
DB00619	hsa-mir-213	0.502592
DB00619	hsa-mir-3651	0.502194
DB00619	hsa-mir-4735	0.502142
DB00619	hsa-mir-378f	0.50165
DB00619	hsa-mir-3118	0.501364
DB00619	hsa-mir-518a	0.500494
DB00619	hsa-mir-4295	0.500327
DB00619	hsa-mir-631	0.500291
DB00619	hsa-mir-642a	0.498976
DB00619	hsa-mir-1302-2	0.498792
DB00619	hsa-mir-1302-5	0.498423
DB00619	hsa-mir-513a-2	0.498315
DB00619	hsa-mir-1252	0.498315
DB00619	hsa-mir-640	0.498054
DB00619	hsa-mir-422b	0.497561
DB00619	hsa-mir-548ac	0.496865
DB00619	hsa-mir-467a	0.496388
DB00619	hsa-mir-371b	0.49562
DB00619	hsa-mir-4792	0.495296
DB00619	hsa-mir-944	0.494941
DB00619	hsa-mir-412	0.494373
DB00619	hsa-mir-4782	0.494369
DB00619	hsa-mir-710	0.493779
DB00619	hsa-mir-7152	0.491349
DB00619	hsa-mir-3188	0.489904
DB00619	hsa-mir-937	0.489825
DB00619	hsa-mir-636	0.4893
DB00619	hsa-mir-4446	0.489101
DB00619	hsa-mir-555	0.488158
DB00619	hsa-mir-521-2	0.488068
DB00619	hsa-mir-3619	0.487234
DB00619	hsa-mir-450b	0.486637
DB00619	hsa-mir-6086	0.485259
DB00619	hsa-mir-7a	0.484948
DB00619	hsa-mir-762	0.484865
DB00619	hsa-mir-4652	0.484799
DB00619	hsa-mir-551a	0.484139
DB00619	hsa-mir-548t	0.483231
DB00619	hsa-mir-519a-1	0.482983
DB00619	hsa-mir-7702	0.482639
DB00619	hsa-mir-4448	0.482541
DB00619	hsa-mir-6720	0.482166
DB00619	hsa-mir-220b	0.482132
DB00619	hsa-mir-876	0.479893
DB00619	hsa-mir-7641	0.479373
DB00619	hsa-mir-635	0.477955
DB00619	hsa-mir-5338	0.475535
DB00619	hsa-mir-557	0.475276
DB00619	hsa-mir-3923	0.474763
DB00619	hsa-mir-351	0.473885
DB00619	hsa-mir-653	0.473433
DB00619	hsa-mir-3121	0.47248
DB00619	hsa-mir-21b	0.472305
DB00619	hsa-mir-355	0.472233
DB00619	hsa-mir-1972-1	0.471486
DB00619	hsa-mir-614	0.471301
DB00619	hsa-mir-509-1	0.470157
DB00619	hsa-mir-1912	0.470084
DB00619	hsa-mir-528a	0.469982
DB00619	hsa-mir-3915	0.468963
DB00619	hsa-mir-4453	0.468768
DB00619	hsa-mir-3546	0.468036
DB00619	hsa-mir-471	0.467834
DB00619	hsa-mir-1897	0.467722
DB00619	hsa-mir-3138	0.465972
DB00619	hsa-mir-4687	0.465618
DB00619	hsa-mir-3135b	0.465052
DB00619	hsa-mir-157	0.464812
DB00619	hsa-mir-3164	0.464557
DB00619	hsa-mir-4723	0.464336
DB00619	hsa-mir-4424	0.46416
DB00619	hsa-mir-6867	0.46391
DB00619	hsa-mir-4639	0.46353
DB00619	hsa-mir-223a	0.463359
DB00619	hsa-mir-1896	0.463317
DB00619	hsa-mir-514b	0.463239
DB00619	hsa-mir-518a-2	0.462473
DB00619	hsa-mir-380	0.462383
DB00619	hsa-mir-365-2	0.460859
DB00619	hsa-mir-208	0.460477
DB00619	hsa-mir-6799	0.460162
DB00619	hsa-mir-921	0.457833
DB00619	hsa-mir-1180	0.457515
DB00619	hsa-mir-549	0.457152
DB00619	hsa-mir-2052	0.457024
DB00619	hsa-mir-103-2	0.456814
DB00619	hsa-mir-1827	0.455259
DB00619	hsa-mir-6133	0.454706
DB00619	hsa-mir-6852	0.454537
DB00619	hsa-mir-3182	0.45443
DB00619	hsa-mir-462a	0.454049
DB00619	hsa-mir-4480	0.452741
DB00619	hsa-mir-519a-2	0.452005
DB00619	hsa-mir-644a	0.451508
DB00619	hsa-mir-3175	0.450473
DB00619	hsa-mir-3610	0.448968
DB00619	hsa-mir-6068	0.448639
DB00619	hsa-mir-548am	0.448544
DB00619	hsa-mir-1302-1	0.448324
DB00619	hsa-mir-4672	0.447303
DB00619	hsa-mir-889	0.44628
DB00619	hsa-mir-719	0.446125
DB00619	hsa-mir-3133	0.44449
DB00619	hsa-mir-99	0.444457
DB00619	hsa-mir-1234	0.44438
DB00619	hsa-mir-6783	0.44379
DB00619	hsa-mir-3201	0.443167
DB00619	hsa-mir-517b	0.442708
DB00619	hsa-mir-453	0.441697
DB00619	hsa-mir-4270	0.440461
DB00619	hsa-mir-4700	0.439977
DB00619	hsa-mir-4484	0.439906
DB00619	hsa-mir-1206	0.439686
DB00619	hsa-mir-550b-1	0.439584
DB00619	hsa-mir-553	0.438035
DB00619	hsa-mir-1295b	0.437238
DB00619	hsa-mir-672	0.436672
DB00619	hsa-mir-320c-2	0.436509
DB00619	hsa-mir-7161	0.435151
DB00619	hsa-mir-4489	0.434506
DB00619	hsa-mir-3177	0.434302
DB00619	hsa-mir-664b	0.434156
DB00619	hsa-mir-1539	0.433609
DB00619	hsa-mir-1249	0.433307
DB00619	hsa-mir-1976	0.432745
DB00619	hsa-mir-4319	0.432658
DB00619	hsa-mir-3614	0.432479
DB00619	hsa-mir-3156	0.431265
DB00619	hsa-mir-450a	0.431211
DB00619	hsa-mir-299a	0.430504
DB00619	hsa-mir-4475	0.430449
DB00619	hsa-mir-551	0.430122
DB00619	hsa-mir-4716	0.429269
DB00619	hsa-mir-588	0.428538
DB00619	hsa-mir-517c	0.427139
DB00619	hsa-mir-1302	0.427071
DB00619	hsa-mir-709	0.427014
DB00619	hsa-mir-515-2	0.426563
DB00619	hsa-mir-2682	0.425845
DB00619	hsa-mir-4294	0.425088
DB00619	hsa-mir-3158	0.424947
DB00619	hsa-mir-1285-1	0.424666
DB00619	hsa-mir-509-2	0.424248
DB00619	hsa-mir-6089	0.423934
DB00619	hsa-mir-5579	0.423127
DB00619	hsa-mir-2277	0.422873
DB00619	hsa-mir-1302-3	0.422524
DB00619	hsa-mir-3176	0.42212
DB00619	hsa-mir-4648	0.421927
DB00619	hsa-mir-3157	0.421477
DB00619	hsa-mir-3606	0.421244
DB00619	hsa-mir-3620	0.420633
DB00619	hsa-mir-7109	0.419926
DB00619	hsa-mir-3162	0.419658
DB00619	hsa-mir-1302-6	0.419559
DB00619	hsa-mir-3130	0.419435
DB00619	hsa-mir-219-2	0.418252
DB00619	hsa-mir-1471	0.417877
DB00619	hsa-mir-597	0.416793
DB00619	hsa-mir-5581	0.41585
DB00619	hsa-mir-5003	0.41585
DB00619	hsa-mir-3942	0.415657
DB00619	hsa-mir-145a	0.415657
DB00619	hsa-mir-1277	0.415095
DB00619	hsa-mir-12	0.414884
DB00619	hsa-mir-2392	0.414873
DB00619	hsa-mir-4680	0.414819
DB00619	hsa-mir-943	0.414782
DB00619	hsa-mir-922	0.414517
DB00619	hsa-mir-623	0.414379
DB00619	hsa-mir-6738	0.414242
DB00619	hsa-mir-520	0.413058
DB00619	hsa-mir-565	0.41291
DB00619	hsa-mir-191a	0.412618
DB00619	hsa-mir-711	0.412195
DB00619	hsa-mir-786	0.411759
DB00619	hsa-mir-3139	0.411567
DB00619	hsa-mir-513	0.411499
DB00619	hsa-mir-4678	0.411499
DB00619	hsa-mir-6729	0.410923
DB00619	hsa-mir-2117	0.410071
DB00619	hsa-mir-872	0.409722
DB00619	hsa-mir-6816	0.409701
DB00619	hsa-mir-2110	0.409578
DB00619	hsa-mir-6805	0.409509
DB00619	hsa-mir-3690	0.409509
DB00619	hsa-mir-4701	0.409182
DB00619	hsa-mir-4742	0.40876
DB00619	hsa-mir-370a	0.408581
DB00619	hsa-mir-941-3	0.408559
DB00619	hsa-mir-696	0.408437
DB00619	hsa-mir-496	0.408417
DB00619	hsa-mir-3117	0.408113
DB00619	hsa-mir-4784	0.407804
DB00619	hsa-mir-548d-1	0.407721
DB00619	hsa-mir-585	0.407229
DB00619	hsa-mir-941-1	0.407162
DB00619	hsa-mir-4765	0.407162
DB00619	hsa-mir-1184-1	0.407162
DB00619	hsa-mir-936	0.406765
DB00619	hsa-mir-4659b	0.406662
DB00619	hsa-mir-3149	0.406223
DB00619	hsa-mir-367a	0.406074
DB00619	hsa-mir-3913	0.405826
DB00619	hsa-mir-1233-1	0.405826
DB00619	hsa-mir-1974	0.405822
DB00619	hsa-mir-5094	0.405114
DB00619	hsa-mir-518d	0.404432
DB00619	hsa-mir-4759	0.404432
DB00619	hsa-mir-548d	0.403888
DB00619	hsa-mir-4510	0.403486
DB00619	hsa-mir-3161	0.403295
DB00619	hsa-mir-1254-1	0.403295
DB00619	hsa-mir-124b	0.403295
DB00619	hsa-mir-2115	0.403213
DB00619	hsa-mir-4787	0.402987
DB00619	hsa-mir-27	0.402918
DB00619	hsa-mir-4284	0.401966
DB00619	hsa-mir-3666	0.401083
DB00619	hsa-mir-1300	0.400764
DB00619	hsa-mir-5193	0.40068
DB00619	hsa-mir-1308	0.400574
DB00619	hsa-mir-3653	0.400546
DB00619	hsa-mir-4779	0.400495
DB00619	hsa-mir-3125	0.400179
DB00619	hsa-mir-1264	0.399721
DB00619	hsa-mir-3673	0.39963
DB00619	hsa-mir-3007a	0.399375
DB00619	hsa-mir-103-1	0.398706
DB00619	hsa-mir-1273a	0.397839
DB00619	hsa-mir-4721	0.397657
DB00619	hsa-mir-580	0.397255
DB00619	hsa-mir-5687	0.397177
DB00619	hsa-mir-220a	0.397177
DB00619	hsa-mir-4661	0.396935
DB00619	hsa-mir-3918	0.396918
DB00619	hsa-mir-4739	0.394914
DB00619	hsa-mir-6088	0.394659
DB00619	hsa-mir-3928	0.394611
DB00619	hsa-mir-3184	0.394084
DB00619	hsa-mir-4768	0.394084
DB00619	hsa-mir-315	0.393079
DB00619	hsa-mir-4736	0.391688
DB00619	hsa-mir-6766	0.391121
DB00619	hsa-mir-2681	0.391008
DB00619	hsa-mir-4509	0.390993
DB00619	hsa-mir-124a-2	0.390624
DB00619	hsa-mir-4488	0.390223
DB00619	hsa-mir-516	0.389901
DB00619	hsa-mir-1295a	0.38909
DB00619	hsa-mir-5692b	0.387703
DB00619	hsa-mir-355p	0.387515
DB00619	hsa-mir-1260a	0.386642
DB00619	hsa-mir-329-2	0.386416
DB00619	hsa-mir-6838	0.384138
DB00619	hsa-mir-320d-1	0.383797
DB00619	hsa-mir-3714	0.383394
DB00619	hsa-mir-547	0.382567
DB00619	hsa-mir-548f	0.382325
DB00619	hsa-mir-3945	0.381296
DB00619	hsa-mir-3064	0.381158
DB00619	hsa-mir-105-1	0.380842
DB00619	hsa-mir-156a	0.37873
DB00619	hsa-mir-3679	0.37873
DB00619	hsa-mir-518a1	0.37855
DB00619	hsa-mir-352	0.376637
DB00619	hsa-mir-4777	0.376203
DB00619	hsa-mir-3174	0.375528
DB00619	hsa-mir-1911	0.375409
DB00619	hsa-mir-548o	0.374643
DB00619	hsa-mir-4465	0.374106
DB00619	hsa-mir-612	0.373159
DB00619	hsa-mir-4770	0.372534
DB00619	hsa-mir-4531	0.372185
DB00619	hsa-mir-142a	0.371927
DB00619	hsa-mir-3622b	0.371374
DB00619	hsa-mir-526a	0.371052
DB00619	hsa-mir-892b	0.370233
DB00619	hsa-mir-602	0.36977
DB00619	hsa-mir-4511	0.369287
DB00619	hsa-mir-712	0.369113
DB00619	hsa-mir-4508	0.368187
DB00619	hsa-mir-1343	0.368187
DB00619	hsa-mir-516b-2	0.367422
DB00619	hsa-mir-642b	0.366582
DB00619	hsa-mir-23	0.366481
DB00619	hsa-mir-633	0.36627
DB00619	hsa-mir-548i	0.365997
DB00619	hsa-mir-626	0.364812
DB00619	hsa-mir-624	0.364749
DB00619	hsa-mir-4791	0.364296
DB00619	hsa-mir-513a	0.363653
DB00619	hsa-mir-1256	0.363456
DB00619	hsa-mir-4301	0.362942
DB00619	hsa-mir-1262	0.362237
DB00619	hsa-mir-4268	0.361733
DB00619	hsa-mir-4756	0.361707
DB00619	hsa-mir-3187	0.361407
DB00619	hsa-mir-3681	0.36096
DB00619	hsa-mir-548q	0.360318
DB00619	hsa-mir-3	0.360318
DB00619	hsa-mir-9501	0.360169
DB00619	hsa-mir-467	0.360043
DB00619	hsa-mir-1233-2	0.359667
DB00619	hsa-mir-548e	0.35919
DB00619	hsa-mir-648	0.358286
DB00619	hsa-mir-4464	0.358147
DB00619	hsa-mir-1302-8	0.357946
DB00619	hsa-mir-1182	0.357713
DB00619	hsa-mir-4290	0.357655
DB00619	hsa-mir-388	0.357492
DB00619	hsa-mir-4703	0.35725
DB00619	hsa-mir-4726	0.356322
DB00619	hsa-mir-4504	0.355182
DB00619	hsa-mir-676	0.354726
DB00619	hsa-mir-7515	0.354021
DB00619	hsa-mir-209	0.353703
DB00619	hsa-mir-6807	0.353521
DB00619	hsa-mir-548a-2	0.353164
DB00619	hsa-mir-4476	0.353164
DB00619	hsa-mir-219a	0.352871
DB00619	hsa-mir-3160	0.352633
DB00619	hsa-mir-5009	0.352327
DB00619	hsa-mir-4761	0.351879
DB00619	hsa-mir-6869	0.351879
DB00619	hsa-mir-4507	0.351767
DB00619	hsa-mir-294	0.351315
DB00619	hsa-mir-4729	0.351288
DB00619	hsa-mir-3911	0.351082
DB00619	hsa-mir-3925	0.350992
DB00619	hsa-mir-891a	0.350379
DB00619	hsa-mir-189	0.350239
DB00619	hsa-mir-4524b	0.349814
DB00619	hsa-mir-6504	0.349485
DB00619	hsa-mir-4271	0.349059
DB00619	hsa-mir-4778	0.348684
DB00619	hsa-mir-4513	0.347979
DB00619	hsa-mir-378d	0.34797
DB00619	hsa-mir-350	0.347788
DB00619	hsa-mir-129b	0.347441
DB00619	hsa-mir-656	0.34734
DB00619	hsa-mir-101a	0.34675
DB00619	hsa-mir-3150b	0.345247
DB00619	hsa-mir-3649	0.345217
DB00619	hsa-mir-3145	0.344933
DB00619	hsa-mir-523	0.344915
DB00619	hsa-mir-583	0.344571
DB00619	hsa-mir-4649	0.34441
DB00619	hsa-mir-1245a	0.344167
DB00619	hsa-mir-4676	0.344057
DB00619	hsa-mir-4463	0.343561
DB00619	hsa-mir-3612	0.343561
DB00619	hsa-mir-3672	0.343033
DB00619	hsa-mir-4656	0.342885
DB00619	hsa-mir-5481	0.342617
DB00619	hsa-mir-4693	0.341978
DB00619	hsa-mir-1238	0.341673
DB00619	hsa-mir-3676	0.34126
DB00619	hsa-mir-336	0.340181
DB00619	hsa-mir-5100	0.340157
DB00619	hsa-mir-1306	0.339955
DB00619	hsa-mir-320b-2	0.339881
DB00619	hsa-mir-7153	0.339665
DB00619	hsa-mir-1269	0.339457
DB00619	hsa-mir-4310	0.339306
DB00619	hsa-mir-3195	0.33928
DB00619	hsa-mir-644	0.339009
DB00619	hsa-mir-1227	0.338892
DB00619	hsa-mir-3152	0.338833
DB00619	hsa-mir-4764	0.338531
DB00619	hsa-mir-4429	0.338399
DB00619	hsa-mir-21a	0.338153
DB00619	hsa-mir-7705	0.338038
DB00619	hsa-mir-5586	0.337953
DB00619	hsa-mir-3960	0.337653
DB00619	hsa-mir-4697	0.336835
DB00619	hsa-mir-6835	0.336705
DB00619	hsa-mir-6886	0.336417
DB00619	hsa-mir-3173	0.335425
DB00619	hsa-mir-3647	0.335394
DB00619	hsa-mir-548a-3	0.335292
DB00619	hsa-mir-4436b-1	0.335248
DB00619	hsa-mir-691	0.335165
DB00619	hsa-mir-3146	0.33461
DB00619	hsa-mir-1245	0.333973
DB00619	hsa-mir-4746	0.333973
DB00619	hsa-mir-3944	0.333661
DB00619	hsa-mir-329-1	0.332985
DB00619	hsa-mir-4727	0.332541
DB00619	hsa-mir-3924	0.332105
DB00619	hsa-mir-3198	0.332041
DB00619	hsa-mir-1283	0.33188
DB00619	hsa-mir-548j	0.331809
DB00619	hsa-mir-1913	0.331706
DB00619	hsa-mir-559	0.331643
DB00619	hsa-mir-7853	0.330962
DB00619	hsa-mir-4796	0.330414
DB00619	hsa-mir-1253	0.330414
DB00619	hsa-mir-6884	0.330035
DB00619	hsa-mir-4525	0.329592
DB00619	hsa-mir-519b	0.329349
DB00619	hsa-mir-1203	0.329297
DB00619	hsa-mir-6069	0.328731
DB00619	hsa-mir-550b-2	0.328731
DB00619	hsa-mir-920	0.328724
DB00619	hsa-mir-6849	0.328579
DB00619	hsa-mir-4772	0.328089
DB00619	hsa-mir-6893	0.327914
DB00619	hsa-mir-6787	0.327124
DB00619	hsa-mir-4640	0.327011
DB00619	hsa-mir-3185	0.327
DB00619	hsa-mir-514a-1	0.326934
DB00619	hsa-mir-218a	0.325524
DB00619	hsa-mir-516b-1	0.324932
DB00619	hsa-mir-4450	0.324562
DB00619	hsa-mir-327	0.323994
DB00619	hsa-mir-1273c	0.323584
DB00619	hsa-mir-4524a	0.322907
DB00619	hsa-mir-161	0.322495
DB00619	hsa-mir-619	0.32152
DB00619	hsa-mir-564	0.320857
DB00619	hsa-mir-8084	0.320274
DB00619	hsa-mir-124a-1	0.320165
DB00619	hsa-mir-521-1	0.319835
DB00619	hsa-mir-6512	0.319639
DB00619	hsa-mir-1321	0.318852
DB00619	hsa-mir-6866	0.318419
DB00619	hsa-mir-4712	0.318419
DB00619	hsa-mir-6820	0.318406
DB00619	hsa-mir-548	0.318354
DB00619	hsa-mir-378d-1	0.317456
DB00619	hsa-mir-4745	0.316836
DB00619	hsa-mir-1273	0.316526
DB00619	hsa-mir-5195	0.316461
DB00619	hsa-mir-586	0.316388
DB00619	hsa-mir-320d-2	0.31535
DB00619	hsa-mir-378d-2	0.315278
DB00619	hsa-mir-514a-3	0.314485
DB00619	hsa-mir-892c	0.314173
DB00619	hsa-mir-3179	0.313918
DB00619	hsa-mir-4709	0.313894
DB00619	hsa-mir-514a-2	0.312979
DB00619	hsa-mir-644b	0.312609
DB00619	hsa-mir-1276	0.312475
DB00619	hsa-mir-548b	0.312031
DB00619	hsa-mir-662	0.311593
DB00619	hsa-mir-1165	0.311298
DB00619	hsa-mir-3529	0.311257
DB00619	hsa-mir-3617	0.30957
DB00619	hsa-mir-124a-3	0.309239
DB00619	hsa-mir-4279	0.308566
DB00619	hsa-mir-112	0.307988
DB00619	hsa-mir-466b	0.307768
DB00619	hsa-mir-774	0.30747
DB00619	hsa-mir-5096	0.306826
DB00619	hsa-mir-3129	0.305525
DB00619	hsa-mir-6075	0.30458
DB00619	hsa-mir-6775	0.30381
DB00619	hsa-mir-3605	0.303547
DB00619	hsa-mir-4497	0.30325
DB00619	hsa-mir-1322	0.303159
DB00619	hsa-mir-3667	0.303128
DB00619	hsa-mir-122a	0.302679
DB00619	hsa-mir-1324	0.302608
DB00619	hsa-mir-3142	0.302168
DB00619	hsa-mir-512-1	0.301421
DB00619	hsa-mir-4436b-2	0.301203
DB00619	hsa-mir-3588	0.300961
DB00619	hsa-mir-3140	0.299399
DB00619	hsa-mir-296b	0.298826
DB00619	hsa-mir-5187	0.2979
DB00619	hsa-mir-743a	0.297194
DB00619	hsa-mir-887	0.29719
DB00619	hsa-mir-4793	0.296011
DB00619	hsa-mir-3686	0.295952
DB00619	hsa-mir-5590	0.295735
DB00619	hsa-mir-1197	0.29564
DB00619	hsa-mir-3150a	0.295614
DB00619	hsa-mir-90b	0.295555
DB00619	hsa-mir-3692	0.29506
DB00619	hsa-mir-35	0.295021
DB00619	hsa-mir-1302-4	0.294937
DB00619	hsa-mir-192-2	0.294841
DB00619	hsa-mir-563	0.294024
DB00619	hsa-mir-674	0.294014
DB00619	hsa-mir-3611	0.293978
DB00619	hsa-mir-934	0.293457
DB00619	hsa-mir-4797	0.292959
DB00619	hsa-mir-741	0.292661
DB00619	hsa-mir-105-2	0.29168
DB00619	hsa-mir-3677	0.29167
DB00619	hsa-mir-463	0.291535
DB00619	hsa-mir-5691	0.291523
DB00619	hsa-mir-2166	0.291467
DB00619	hsa-mir-6746	0.290594
DB00619	hsa-mir-648a	0.290552
DB00619	hsa-mir-5688	0.290323
DB00619	hsa-mir-43c	0.288373
DB00619	hsa-mir-9500	0.288344
DB00619	hsa-mir-6836	0.287815
DB00619	hsa-mir-4633	0.287799
DB00619	hsa-mir-4717	0.287738
DB00619	hsa-mir-126a	0.287598
DB00619	hsa-mir-3179-1	0.28759
DB00619	hsa-mir-4804	0.286805
DB00619	hsa-mir-4470	0.286785
DB00619	hsa-mir-6880	0.28663
DB00619	hsa-mir-3941	0.285746
DB00619	hsa-mir-6315	0.284944
DB00619	hsa-mir-4274	0.284699
DB00619	hsa-mir-3179-3	0.284653
DB00619	hsa-mir-1185	0.28462
DB00619	hsa-mir-1193	0.283494
DB00619	hsa-mir-801	0.283493
DB00619	hsa-mir-4419b	0.283404
DB00619	hsa-mir-7706	0.282969
DB00619	hsa-mir-4521	0.28262
DB00619	hsa-mir-322	0.282436
DB00619	hsa-mir-3130-2	0.282396
DB00619	hsa-mir-3974	0.282332
DB00619	hsa-mir-4635	0.282192
DB00619	hsa-mir-6508	0.28215
DB00619	hsa-mir-4326	0.281845
DB00619	hsa-mir-517	0.280884
DB00619	hsa-mir-3545	0.280454
DB00619	hsa-mir-1183	0.280184
DB00619	hsa-mir-3914	0.279725
DB00619	hsa-mir-1204	0.27956
DB00619	hsa-mir-4767	0.278785
DB00619	hsa-mir-548a	0.278199
DB00619	hsa-mir-1251	0.27745
DB00619	hsa-mir-6509	0.277253
DB00619	hsa-mir-3192	0.276663
DB00619	hsa-mir-1293	0.276663
DB00619	hsa-mir-9a	0.275797
DB00619	hsa-mir-6853	0.275497
DB00619	hsa-mir-320c-1	0.275374
DB00619	hsa-mir-690	0.27522
DB00619	hsa-mir-1285-2	0.274619
DB00619	hsa-mir-1302-7	0.274578
DB00619	hsa-mir-3074	0.274403
DB00619	hsa-mir-4774	0.273147
DB00619	hsa-mir-220	0.273102
DB00619	hsa-mir-168	0.272233
DB00619	hsa-mir-4732	0.271893
DB00619	hsa-mir-5699	0.271831
DB00619	hsa-mir-3170	0.271484
DB00619	hsa-mir-3194	0.271373
DB00619	hsa-mir-3172	0.271217
DB00619	hsa-mir-642	0.271011
DB00619	hsa-mir-633b	0.2699
DB00619	hsa-mir-4460	0.26959
DB00619	hsa-mir-3591	0.26958
DB00619	hsa-mir-3940	0.268985
DB00619	hsa-mir-5091	0.268277
DB00619	hsa-mir-4637	0.267382
DB00619	hsa-mir-6724	0.267009
DB00619	hsa-mir-4474	0.266833
DB00619	hsa-mir-5584	0.266775
DB00619	hsa-mir-6124	0.26672
DB00619	hsa-mir-1909	0.26672
DB00619	hsa-mir-6734	0.265472
DB00619	hsa-mir-3916	0.265056
DB00619	hsa-mir-3613	0.264568
DB00619	hsa-mir-4530	0.263803
DB00619	hsa-mir-5000	0.263648
DB00619	hsa-mir-5095	0.263444
DB00619	hsa-mir-4436a	0.26294
DB00619	hsa-mir-4720	0.262637
DB00619	hsa-mir-120	0.262509
DB00619	hsa-mir-658	0.262356
DB00619	hsa-mir-3167	0.254639
DB00619	hsa-mir-92-2	0.249875
DB00619	hsa-mir-195a	0.234802
DB00619	hsa-mir-3668	0.230806
DB00619	hsa-mir-598	0.230799
DB00619	hsa-mir-1273d	0.230298
DB00619	hsa-mir-4428	0.223263
DB00619	hsa-mir-3180	0.191177
DB00619	hsa-mir-571	0.188999
DB00619	hsa-mir-1237	0.173804
DB00619	hsa-mir-663b	0.154812
DB00619	hsa-mir-467d	0.139407
DB00619	hsa-mir-3909	0.124755
DB00619	hsa-mir-1269b	0.124456
DB00619	hsa-mir-4766	0.123321
DB00619	hsa-mir-519	0.123159
DB00619	hsa-mir-5194	0.121588
DB00619	hsa-mir-1273e	0.118305
DB00619	hsa-mir-4695	0.117423
DB00619	hsa-mir-1292	0.114348
