# Supplementary material for: Prediction of potential small molecule−miRNA associations based on heterogeneous network representation learning
Source: Front Genet. 2022 Dec 2;13:1079053. doi: 10.3389/fgene.2022.1079053 (PMC9755196; doi:10.3389/fgene.2022.1079053)
Supplement: Supplementary file 5 [file Table6.XLSX]

## Sheet: Sheet1
Experimental datasets uesd in the Model Contrast
	SM-SM network	SM-miRNA network	miRNA-miRNA network	SM-disease network	miRNA-disease network	disease-disease network
RWR	YES	YES	YES	YES	YES	YES
SMMA-HNRL	YES	YES	YES	YES	YES	YES
GISMMA	YES	YES	YES
EKRRSMMA	YES	YES	YES
