# Supplementary material for: Prediction of potential small molecule−miRNA associations based on heterogeneous network representation learning
Source: Front Genet. 2022 Dec 2;13:1079053. doi: 10.3389/fgene.2022.1079053 (PMC9755196; doi:10.3389/fgene.2022.1079053)
Supplement: Supplementary file 7 [file Table4.XLSX]

## Sheet: Sen
The six evaluation metrics results on different heterogeneous networks
	Recall	Precison	Accuracy	F1 Score	AUC	AUPR
HIN-3N	0.9745	0.9563	0.9649	0.9652	0.9875	0.9885
HIN-2N	0.9462	0.9475	0.9468	0.9467	0.9823	0.9813
