# Supplementary material for: Prediction of potential small molecule−miRNA associations based on heterogeneous network representation learning
Source: Front Genet. 2022 Dec 2;13:1079053. doi: 10.3389/fgene.2022.1079053 (PMC9755196; doi:10.3389/fgene.2022.1079053)
Supplement: Supplementary file 8 [file Table5.XLSX]

## Sheet: Spec
The six evaluation metrics results of robustness test
	Recall	Precison	Accuracy	F1 Score	AUC	AUPR
SMMA-HNRL Data	0.9745	0.9563	0.9649	0.9652	0.9875	0.9885
BNNRSMMA Data	0.9548	0.9788	0.9668	0.9665	0.9893	0.9927
TLHNSMMA Data	0.9307	0.9721	0.9518	0.9507	0.9867	0.9914
