# Supplementary material for: Prediction of potential small molecule−miRNA associations based on heterogeneous network representation learning
Source: Front Genet. 2022 Dec 2;13:1079053. doi: 10.3389/fgene.2022.1079053 (PMC9755196; doi:10.3389/fgene.2022.1079053)
Supplement: Supplementary file 9 [file Table7.XLSX]

## Sheet: 5-FU
DB00544	hsa-mir-135a	0.976988
DB00544	hsa-mir-150	0.976988
DB00544	hsa-mir-181a	0.976988
DB00544	hsa-mir-214	0.976988
DB00544	hsa-mir-29b	0.976988
DB00544	hsa-mir-30c	0.976988
DB00544	hsa-mir-320	0.976988
DB00544	hsa-mir-328	0.976988
DB00544	hsa-mir-425	0.976988
DB00544	hsa-mir-451	0.976988
DB00544	hsa-mir-96	0.976988
DB00544	hsa-mir-98	0.976988
DB00544	hsa-mir-16-1	0.976976
DB00544	hsa-mir-363	0.97647
DB00544	hsa-mir-335	0.97647
DB00544	hsa-mir-324	0.97647
DB00544	hsa-mir-326	0.97647
DB00544	hsa-mir-424	0.97647
DB00544	hsa-mir-378	0.97647
DB00544	hsa-mir-181a-2	0.97647
DB00544	hsa-mir-181b	0.97647
DB00544	hsa-mir-186	0.97647
DB00544	hsa-mir-193b	0.97647
DB00544	hsa-mir-148b	0.97647
DB00544	hsa-mir-144	0.97647
DB00544	hsa-mir-139	0.97647
DB00544	hsa-mir-133b	0.97647
DB00544	hsa-mir-134	0.97647
DB00544	hsa-mir-130a	0.97647
DB00544	hsa-mir-130b	0.97647
DB00544	hsa-mir-30d	0.97647
DB00544	hsa-mir-30b	0.97647
DB00544	hsa-mir-29c	0.97647
DB00544	hsa-mir-26a	0.97647
DB00544	hsa-mir-28	0.97647
DB00544	hsa-mir-24-1	0.97647
DB00544	hsa-mir-212	0.97647
DB00544	hsa-mir-22	0.97647
DB00544	hsa-mir-221	0.97647
DB00544	hsa-mir-223	0.97647
DB00544	hsa-mir-20b	0.97647
DB00544	hsa-mir-205	0.97647
DB00544	hsa-mir-199b	0.97647
DB00544	hsa-mir-100	0.97647
DB00544	hsa-let-7f-2	0.97647
DB00544	hsa-let-7	0.97647
DB00544	hsa-let-7c	0.97647
DB00544	hsa-mir-1-1	0.97647
DB00544	hsa-mir-1-2	0.97647
DB00544	hsa-mir-124-1	0.97647
DB00544	hsa-mir-127	0.97647
DB00544	hsa-mir-449a	0.97647
DB00544	hsa-mir-449b	0.97647
DB00544	hsa-mir-495	0.97647
DB00544	hsa-mir-503	0.97647
DB00544	hsa-mir-9-3	0.97647
DB00544	hsa-mir-92a-1	0.97647
DB00544	hsa-mir-99a	0.97647
DB00544	hsa-mir-92-1	0.976458
DB00544	hsa-mir-199a-1	0.976458
DB00544	hsa-mir-302b	0.976458
DB00544	hsa-mir-153	0.976458
DB00544	hsa-mir-373	0.976458
DB00544	hsa-mir-34b	0.976372
DB00544	hsa-mir-126	0.976199
DB00544	hsa-mir-124	0.976199
DB00544	hsa-mir-181c	0.976196
DB00544	hsa-mir-33a	0.976184
DB00544	hsa-mir-29b-2	0.976174
DB00544	hsa-mir-200a	0.976167
DB00544	hsa-mir-125b-2	0.976167
DB00544	hsa-let-7i	0.976167
DB00544	hsa-mir-99b	0.976167
DB00544	hsa-mir-29	0.976155
DB00544	hsa-mir-146a	0.9761
DB00544	hsa-mir-107	0.976075
DB00544	hsa-mir-455	0.976044
DB00544	hsa-mir-192	0.975664
DB00544	hsa-mir-196a	0.975664
DB00544	hsa-mir-19b-1	0.975664
DB00544	hsa-mir-375	0.975664
DB00544	hsa-mir-377	0.975661
DB00544	hsa-mir-338	0.975661
DB00544	hsa-mir-32	0.975661
DB00544	hsa-mir-24-2	0.975661
DB00544	hsa-mir-181b-1	0.975661
DB00544	hsa-mir-124-2	0.975661
DB00544	hsa-mir-124-3	0.975661
DB00544	hsa-let-7a-1	0.975661
DB00544	hsa-let-7a-3	0.975661
DB00544	hsa-mir-101-2	0.975661
DB00544	hsa-mir-451a	0.975661
DB00544	hsa-mir-7-1	0.975661
DB00544	hsa-mir-151a	0.975648
DB00544	hsa-mir-215	0.975648
DB00544	hsa-mir-181b-2	0.975221
DB00544	hsa-mir-452	0.97516
DB00544	hsa-mir-367	0.974942
DB00544	hsa-mir-133a-2	0.974942
DB00544	hsa-mir-26a-2	0.974929
DB00544	hsa-mir-187	0.974853
DB00544	hsa-mir-196a-2	0.974853
DB00544	hsa-mir-370	0.974853
DB00544	hsa-mir-330	0.974853
DB00544	hsa-mir-331	0.974841
DB00544	hsa-mir-590	0.974612
DB00544	hsa-mir-409	0.974561
DB00544	hsa-mir-103	0.974561
DB00544	hsa-mir-506	0.974413
DB00544	hsa-mir-181d	0.974404
DB00544	hsa-mir-7-3	0.974306
DB00544	hsa-mir-18	0.974216
DB00544	hsa-mir-9-1	0.974203
DB00544	hsa-mir-7-2	0.974134
DB00544	hsa-mir-16-2	0.974134
DB00544	hsa-mir-26a-1	0.974134
DB00544	hsa-mir-101-1	0.974134
DB00544	hsa-mir-125b-1	0.97412
DB00544	hsa-let-7f-1	0.97399
DB00544	hsa-mir-218-1	0.97399
DB00544	hsa-mir-491	0.973826
DB00544	hsa-mir-202	0.973753
DB00544	hsa-mir-15	0.973753
DB00544	hsa-mir-217	0.973667
DB00544	hsa-mir-1285	0.973621
DB00544	hsa-mir-345	0.973428
DB00544	hsa-mir-339	0.973425
DB00544	hsa-mir-95	0.973411
DB00544	hsa-mir-302d	0.973374
DB00544	hsa-mir-302a	0.973332
DB00544	hsa-mir-542	0.973318
DB00544	hsa-mir-196a-1	0.973088
DB00544	hsa-mir-194-2	0.972853
DB00544	hsa-mir-19	0.972853
DB00544	hsa-mir-181	0.972853
DB00544	hsa-mir-154	0.972853
DB00544	hsa-mir-138-2	0.972853
DB00544	hsa-mir-146	0.972853
DB00544	hsa-mir-302c	0.972853
DB00544	hsa-mir-300	0.972853
DB00544	hsa-mir-216b	0.972853
DB00544	hsa-mir-19b-2	0.972853
DB00544	hsa-mir-198	0.972853
DB00544	hsa-mir-431	0.972853
DB00544	hsa-mir-329	0.972853
DB00544	hsa-mir-33b	0.972853
DB00544	hsa-mir-1269a	0.972853
DB00544	hsa-mir-493	0.972853
DB00544	hsa-mir-502	0.972853
DB00544	hsa-mir-744	0.972853
DB00544	hsa-mir-940	0.97284
DB00544	hsa-mir-520e	0.972785
DB00544	hsa-mir-499a	0.972641
DB00544	hsa-mir-485	0.972571
DB00544	hsa-mir-720	0.972475
DB00544	hsa-mir-629	0.972475
DB00544	hsa-mir-30c-1	0.972475
DB00544	hsa-mir-376a	0.972461
DB00544	hsa-mir-92b	0.972461
DB00544	hsa-mir-199a-2	0.972421
DB00544	hsa-mir-92a-2	0.972338
DB00544	hsa-mir-196b	0.972338
DB00544	hsa-mir-1290	0.972066
DB00544	hsa-mir-1258	0.971979
DB00544	hsa-mir-194-1	0.971979
DB00544	hsa-mir-211	0.971979
DB00544	hsa-mir-576	0.971979
DB00544	hsa-mir-570	0.971979
DB00544	hsa-mir-675	0.971979
DB00544	hsa-mir-613	0.971965
DB00544	hsa-mir-885	0.971965
DB00544	hsa-mir-30	0.971965
DB00544	hsa-mir-608	0.971927
DB00544	hsa-mir-208	0.97183
DB00544	hsa-mir-372	0.971663
DB00544	hsa-let-7a-2	0.971663
DB00544	hsa-mir-218-2	0.971648
DB00544	hsa-mir-487b	0.971596
DB00544	hsa-mir-1271	0.971582
DB00544	hsa-mir-382	0.971536
DB00544	hsa-mir-337	0.971536
DB00544	hsa-mir-1228	0.971334
DB00544	hsa-mir-9-2	0.971235
DB00544	hsa-mir-1307	0.971094
DB00544	hsa-mir-498	0.971006
DB00544	hsa-mir-130	0.97093
DB00544	hsa-mir-601	0.970904
DB00544	hsa-mir-625	0.970892
DB00544	hsa-mir-605	0.97083
DB00544	hsa-mir-517a	0.97083
DB00544	hsa-mir-378a	0.970754
DB00544	hsa-mir-103a-2	0.970695
DB00544	hsa-mir-489	0.970695
DB00544	hsa-mir-92	0.970463
DB00544	hsa-mir-422a	0.970266
DB00544	hsa-mir-520c	0.970264
DB00544	hsa-mir-490	0.970228
DB00544	hsa-mir-374a	0.970228
DB00544	hsa-mir-365a	0.970165
DB00544	hsa-mir-346	0.970043
DB00544	hsa-mir-1224	0.970008
DB00544	hsa-mir-105	0.96998
DB00544	hsa-mir-376a-2	0.969968
DB00544	hsa-mir-1207	0.969968
DB00544	hsa-mir-124a	0.969857
DB00544	hsa-mir-362	0.969682
DB00544	hsa-mir-660	0.969623
DB00544	hsa-mir-520h	0.969467
DB00544	hsa-mir-509	0.969372
DB00544	hsa-mir-532	0.969315
DB00544	hsa-mir-125	0.9693
DB00544	hsa-mir-4478	0.969299
DB00544	hsa-mir-5582	0.969299
DB00544	hsa-mir-650	0.969295
DB00544	hsa-mir-589	0.969263
DB00544	hsa-mir-129-1	0.969263
DB00544	hsa-mir-630	0.96922
DB00544	hsa-mir-323a	0.969216
DB00544	hsa-mir-512	0.969185
DB00544	hsa-mir-411	0.969094
DB00544	hsa-mir-622	0.969091
DB00544	hsa-mir-539	0.96908
DB00544	hsa-mir-208a	0.969073
DB00544	hsa-mir-643	0.968819
DB00544	hsa-mir-1260a	0.968803
DB00544	hsa-mir-616	0.968644
DB00544	hsa-mir-450a-1	0.968599
DB00544	hsa-mir-505	0.968566
DB00544	hsa-mir-595	0.968561
DB00544	hsa-mir-136	0.968462
DB00544	hsa-mir-128-1	0.96839
DB00544	hsa-mir-4487	0.968343
DB00544	hsa-mir-376	0.968263
DB00544	hsa-mir-637	0.968219
DB00544	hsa-mir-520b	0.968087
DB00544	hsa-mir-135a-2	0.967998
DB00544	hsa-mir-499	0.967983
DB00544	hsa-mir-301a	0.967979
DB00544	hsa-mir-567	0.967961
DB00544	hsa-mir-361	0.967955
DB00544	hsa-mir-203a	0.967784
DB00544	hsa-mir-545	0.967736
DB00544	hsa-mir-376c	0.967669
DB00544	hsa-mir-3976	0.967656
DB00544	hsa-mir-1179	0.967616
DB00544	hsa-mir-4775	0.967603
DB00544	hsa-mir-550a-3	0.967546
DB00544	hsa-mir-543	0.96749
DB00544	hsa-mir-515-1	0.967457
DB00544	hsa-mir-216	0.967328
DB00544	hsa-mir-148	0.967316
DB00544	hsa-mir-600	0.967316
DB00544	hsa-mir-760	0.967285
DB00544	hsa-mir-519d	0.967221
DB00544	hsa-mir-520d	0.967115
DB00544	hsa-mir-129-2	0.966717
DB00544	hsa-mir-874	0.966717
DB00544	hsa-mir-1274a	0.966596
DB00544	hsa-mir-1254	0.966464
DB00544	hsa-mir-655	0.966247
DB00544	hsa-mir-323b	0.96619
DB00544	hsa-mir-1233	0.966188
DB00544	hsa-mir-18b	0.966187
DB00544	hsa-mir-488	0.965958
DB00544	hsa-mir-103b-2	0.965934
DB00544	hsa-mir-1291	0.965932
DB00544	hsa-mir-1266	0.965848
DB00544	hsa-mir-566	0.965789
DB00544	hsa-mir-657	0.965686
DB00544	hsa-mir-10	0.965591
DB00544	hsa-mir-1225	0.965588
DB00544	hsa-mir-1296	0.965543
DB00544	hsa-mir-512-2	0.965506
DB00544	hsa-mir-153-1	0.965344
DB00544	hsa-mir-513b	0.965344
DB00544	hsa-mir-603	0.965257
DB00544	hsa-mir-433	0.965186
DB00544	hsa-mir-219-1	0.965168
DB00544	hsa-mir-1303	0.965076
DB00544	hsa-mir-513c	0.965041
DB00544	hsa-mir-873	0.965001
DB00544	hsa-mir-378e	0.964979
DB00544	hsa-mir-599	0.96487
DB00544	hsa-mir-138-1	0.964832
DB00544	hsa-mir-199	0.964801
DB00544	hsa-mir-888	0.964801
DB00544	hsa-mir-3177	0.964756
DB00544	hsa-mir-4644	0.964721
DB00544	hsa-mir-942	0.964715
DB00544	hsa-mir-135a-1	0.964614
DB00544	hsa-mir-365b	0.964598
DB00544	hsa-mir-432	0.964598
DB00544	hsa-mir-421	0.964598
DB00544	hsa-mir-582	0.964598
DB00544	hsa-mir-520g	0.96458
DB00544	hsa-mir-500	0.964556
DB00544	hsa-mir-524	0.964553
DB00544	hsa-mir-507	0.964542
DB00544	hsa-mir-320b	0.964481
DB00544	hsa-mir-188	0.964479
DB00544	hsa-mir-3142	0.964471
DB00544	hsa-mir-526b	0.964466
DB00544	hsa-mir-551b	0.964461
DB00544	hsa-mir-548c	0.964455
DB00544	hsa-mir-587	0.964381
DB00544	hsa-mir-128b	0.964353
DB00544	hsa-mir-378b	0.964297
DB00544	hsa-mir-216a	0.964253
DB00544	hsa-mir-449	0.964195
DB00544	hsa-mir-611	0.964119
DB00544	hsa-mir-620	0.964059
DB00544	hsa-mir-4466	0.964044
DB00544	hsa-mir-323	0.963925
DB00544	hsa-mir-610	0.963786
DB00544	hsa-mir-527	0.963713
DB00544	hsa-mir-302e	0.963454
DB00544	hsa-mir-518e	0.963399
DB00544	hsa-mir-518f	0.963328
DB00544	hsa-mir-378h	0.963295
DB00544	hsa-mir-770	0.963286
DB00544	hsa-mir-203b	0.963163
DB00544	hsa-mir-670	0.963162
DB00544	hsa-mir-718	0.963129
DB00544	hsa-mir-3656	0.963111
DB00544	hsa-mir-133a-1	0.963098
DB00544	hsa-mir-384	0.963091
DB00544	hsa-mir-2861	0.962999
DB00544	hsa-mir-450a-2	0.962951
DB00544	hsa-mir-922	0.962912
DB00544	hsa-mir-4454	0.962835
DB00544	hsa-mir-509-2	0.962728
DB00544	hsa-mir-378g	0.962611
DB00544	hsa-mir-624	0.962446
DB00544	hsa-mir-526a-1	0.962182
DB00544	hsa-mir-665	0.962179
DB00544	hsa-mir-581	0.962119
DB00544	hsa-mir-190a	0.962079
DB00544	hsa-mir-577	0.962041
DB00544	hsa-mir-1323	0.961972
DB00544	hsa-mir-551a	0.961872
DB00544	hsa-mir-106	0.961711
DB00544	hsa-mir-3186	0.961675
DB00544	hsa-mir-128a	0.961475
DB00544	hsa-mir-552	0.961253
DB00544	hsa-mir-1268b	0.961145
DB00544	hsa-mir-510	0.961088
DB00544	hsa-mir-193	0.960949
DB00544	hsa-mir-654	0.960926
DB00544	hsa-mir-4286	0.960731
DB00544	hsa-mir-301b	0.960709
DB00544	hsa-mir-1184-1	0.96061
DB00544	hsa-mir-513a-1	0.960538
DB00544	hsa-mir-450a	0.960502
DB00544	hsa-mir-4534	0.960472
DB00544	hsa-mir-4293	0.960418
DB00544	hsa-mir-1972	0.960276
DB00544	hsa-mir-891a	0.960276
DB00544	hsa-mir-208b	0.960268
DB00544	hsa-mir-652	0.960265
DB00544	hsa-mir-3127	0.960205
DB00544	hsa-mir-3622a	0.960064
DB00544	hsa-mir-151b	0.960038
DB00544	hsa-mir-520a	0.960009
DB00544	hsa-mir-1468	0.95997
DB00544	hsa-mir-1231	0.959966
DB00544	hsa-mir-518a-1	0.959951
DB00544	hsa-mir-133	0.959863
DB00544	hsa-mir-664	0.959854
DB00544	hsa-mir-4500	0.959748
DB00544	hsa-mir-4317	0.959743
DB00544	hsa-mir-658	0.959616
DB00544	hsa-mir-1297	0.959584
DB00544	hsa-mir-649	0.959581
DB00544	hsa-mir-1305	0.959522
DB00544	hsa-mir-1260b	0.959488
DB00544	hsa-mir-320b-1	0.959405
DB00544	hsa-mir-593	0.95932
DB00544	hsa-mir-659	0.959287
DB00544	hsa-mir-520f	0.959178
DB00544	hsa-mir-23c	0.959031
DB00544	hsa-mir-621	0.959017
DB00544	hsa-mir-663a	0.959002
DB00544	hsa-mir-1238	0.958992
DB00544	hsa-mir-939	0.958951
DB00544	hsa-mir-1914	0.958912
DB00544	hsa-mir-619	0.958884
DB00544	hsa-mir-33	0.958774
DB00544	hsa-mir-298	0.958761
DB00544	hsa-mir-3664	0.958684
DB00544	hsa-mir-181a-1	0.958636
DB00544	hsa-mir-4731	0.958636
DB00544	hsa-mir-1178	0.958571
DB00544	hsa-mir-1284	0.958521
DB00544	hsa-mir-651	0.958449
DB00544	hsa-mir-374c	0.958432
DB00544	hsa-mir-639	0.958408
DB00544	hsa-mir-320d-1	0.958395
DB00544	hsa-mir-369	0.958347
DB00544	hsa-mir-516a	0.958345
DB00544	hsa-mir-500b	0.958311
DB00544	hsa-mir-515-2	0.958311
DB00544	hsa-mir-5692b	0.958223
DB00544	hsa-mir-584	0.958209
DB00544	hsa-mir-1202	0.958196
DB00544	hsa-mir-631	0.958175
DB00544	hsa-mir-153-2	0.958151
DB00544	hsa-mir-4739	0.95809
DB00544	hsa-mir-3182	0.958059
DB00544	hsa-mir-1283	0.958053
DB00544	hsa-mir-3189	0.958001
DB00544	hsa-mir-635	0.957998
DB00544	hsa-mir-511	0.957976
DB00544	hsa-mir-320e	0.957897
DB00544	hsa-mir-1204	0.957885
DB00544	hsa-mir-484	0.957876
DB00544	hsa-mir-1260	0.957765
DB00544	hsa-mir-156a	0.957723
DB00544	hsa-mir-4257	0.957713
DB00544	hsa-mir-1245b	0.957713
DB00544	hsa-mir-4455	0.957698
DB00544	hsa-mir-4496	0.957607
DB00544	hsa-mir-4728	0.957543
DB00544	hsa-mir-3131	0.957536
DB00544	hsa-mir-3157	0.957488
DB00544	hsa-mir-1273g	0.957433
DB00544	hsa-mir-4262	0.957355
DB00544	hsa-mir-937	0.957301
DB00544	hsa-mir-3065	0.957297
DB00544	hsa-mir-190b	0.957288
DB00544	hsa-mir-4310	0.957286
DB00544	hsa-mir-614	0.957263
DB00544	hsa-mir-886	0.957139
DB00544	hsa-mir-4324	0.957118
DB00544	hsa-mir-943	0.957097
DB00544	hsa-mir-103a-1	0.957032
DB00544	hsa-mir-504	0.957018
DB00544	hsa-mir-496	0.956963
DB00544	hsa-mir-103b-1	0.956929
DB00544	hsa-mir-3622b	0.956867
DB00544	hsa-mir-520	0.95686
DB00544	hsa-mir-3607	0.956798
DB00544	hsa-mir-1287	0.956707
DB00544	hsa-mir-519e	0.956632
DB00544	hsa-mir-376a-1	0.956479
DB00544	hsa-mir-4488	0.956375
DB00544	hsa-mir-518a	0.956334
DB00544	hsa-mir-207	0.956257
DB00544	hsa-mir-516b-1	0.956189
DB00544	hsa-mir-634	0.955911
DB00544	hsa-mir-1908	0.955818
DB00544	hsa-mir-661	0.955748
DB00544	hsa-mir-1249	0.955678
DB00544	hsa-mir-602	0.95562
DB00544	hsa-mir-1248	0.955593
DB00544	hsa-mir-6780b	0.955555
DB00544	hsa-mir-641	0.955515
DB00544	hsa-mir-3663	0.9555
DB00544	hsa-mir-1273a	0.955472
DB00544	hsa-mir-4706	0.955433
DB00544	hsa-mir-4417	0.955417
DB00544	hsa-mir-578	0.955406
DB00544	hsa-mir-1265	0.955392
DB00544	hsa-mir-200	0.955307
DB00544	hsa-mir-514a	0.955258
DB00544	hsa-mir-1302-7	0.955254
DB00544	hsa-mir-3200	0.955251
DB00544	hsa-mir-1295	0.955229
DB00544	hsa-mir-4784	0.955193
DB00544	hsa-mir-1181	0.955183
DB00544	hsa-mir-492	0.955168
DB00544	hsa-mir-7107	0.955126
DB00544	hsa-mir-6875	0.955017
DB00544	hsa-mir-1245a	0.95501
DB00544	hsa-mir-548an	0.954911
DB00544	hsa-mir-1268a	0.95486
DB00544	hsa-mir-694	0.954844
DB00544	hsa-mir-509-3	0.954611
DB00544	hsa-mir-448	0.954609
DB00544	hsa-mir-6826	0.954598
DB00544	hsa-mir-500a	0.954513
DB00544	hsa-mir-1825	0.954343
DB00544	hsa-mir-3196	0.954327
DB00544	hsa-mir-145a	0.954276
DB00544	hsa-mir-4758	0.954273
DB00544	hsa-mir-4258	0.954269
DB00544	hsa-mir-1302-5	0.95425
DB00544	hsa-mir-588	0.954159
DB00544	hsa-mir-6886	0.954128
DB00544	hsa-mir-544b	0.954128
DB00544	hsa-mir-376b	0.954032
DB00544	hsa-mir-3130-1	0.954005
DB00544	hsa-mir-1293	0.954
DB00544	hsa-mir-668	0.95396
DB00544	hsa-mir-615	0.953856
DB00544	hsa-mir-301	0.953829
DB00544	hsa-mir-1247	0.953829
DB00544	hsa-mir-3179-2	0.953773
DB00544	hsa-mir-618	0.953714
DB00544	hsa-mir-6798	0.953675
DB00544	hsa-mir-6852	0.953666
DB00544	hsa-mir-6867	0.953655
DB00544	hsa-mir-516b-2	0.953624
DB00544	hsa-mir-1236	0.953595
DB00544	hsa-mir-591	0.953574
DB00544	hsa-mir-1244	0.953521
DB00544	hsa-mir-646	0.953426
DB00544	hsa-mir-562	0.953391
DB00544	hsa-mir-1282	0.953386
DB00544	hsa-mir-219	0.953335
DB00544	hsa-mir-4423	0.953314
DB00544	hsa-mir-514a-2	0.953264
DB00544	hsa-mir-518b	0.953258
DB00544	hsa-mir-3175	0.953215
DB00544	hsa-mir-3687	0.953177
DB00544	hsa-mir-647	0.953121
DB00544	hsa-mir-3118	0.953029
DB00544	hsa-mir-3923	0.953012
DB00544	hsa-mir-7515	0.952965
DB00544	hsa-mir-761	0.952902
DB00544	hsa-mir-515	0.95287
DB00544	hsa-mir-378c	0.952814
DB00544	hsa-mir-550a-1	0.952758
DB00544	hsa-mir-1255a	0.952654
DB00544	hsa-mir-4443	0.952612
DB00544	hsa-mir-3654	0.95251
DB00544	hsa-mir-112	0.952509
DB00544	hsa-mir-564	0.95237
DB00544	hsa-mir-466	0.952314
DB00544	hsa-mir-4516	0.952273
DB00544	hsa-mir-471	0.952259
DB00544	hsa-mir-517	0.952234
DB00544	hsa-mir-6861	0.952218
DB00544	hsa-mir-514b	0.952198
DB00544	hsa-mir-4449	0.95214
DB00544	hsa-mir-371a	0.952101
DB00544	hsa-mir-450b	0.952062
DB00544	hsa-mir-1274b	0.952046
DB00544	hsa-mir-196	0.952031
DB00544	hsa-mir-3676	0.95195
DB00544	hsa-mir-3156	0.951945
DB00544	hsa-mir-521	0.95185
DB00544	hsa-mir-4650	0.951804
DB00544	hsa-mir-4736	0.951792
DB00544	hsa-mir-26	0.951783
DB00544	hsa-mir-1973	0.951721
DB00544	hsa-mir-547	0.951682
DB00544	hsa-mir-297	0.951622
DB00544	hsa-mir-370a	0.951579
DB00544	hsa-mir-4319	0.951528
DB00544	hsa-mir-371b	0.95151
DB00544	hsa-mir-6746	0.95149
DB00544	hsa-mir-561	0.951377
DB00544	hsa-mir-160	0.951376
DB00544	hsa-mir-553	0.95134
DB00544	hsa-mir-933	0.951338
DB00544	hsa-mir-541	0.951333
DB00544	hsa-mir-3646	0.951327
DB00544	hsa-mir-6126	0.95131
DB00544	hsa-mir-6873	0.951246
DB00544	hsa-mir-223a	0.951228
DB00544	hsa-mir-5004	0.951217
DB00544	hsa-mir-1254-1	0.951205
DB00544	hsa-mir-550	0.951139
DB00544	hsa-mir-642a	0.951138
DB00544	hsa-mir-4634	0.951115
DB00544	hsa-mir-548d-2	0.951078
DB00544	hsa-mir-4436a	0.95102
DB00544	hsa-mir-544a	0.950986
DB00544	hsa-mir-3160	0.950923
DB00544	hsa-mir-762	0.950913
DB00544	hsa-mir-596	0.950913
DB00544	hsa-mir-519a-1	0.950855
DB00544	hsa-mir-103b	0.950855
DB00544	hsa-mir-568	0.950769
DB00544	hsa-mir-548ac	0.950578
DB00544	hsa-mir-3148	0.950578
DB00544	hsa-mir-4467	0.950537
DB00544	hsa-mir-640	0.950533
DB00544	hsa-mir-769	0.950516
DB00544	hsa-mir-1299	0.950447
DB00544	hsa-mir-648	0.950401
DB00544	hsa-mir-549	0.950392
DB00544	hsa-mir-6831	0.950378
DB00544	hsa-mir-938	0.950341
DB00544	hsa-mir-941-1	0.950335
DB00544	hsa-mir-3560	0.950274
DB00544	hsa-mir-774	0.95026
DB00544	hsa-mir-2681	0.950216
DB00544	hsa-mir-4302	0.950165
DB00544	hsa-mir-3944	0.950165
DB00544	hsa-mir-450	0.950162
DB00544	hsa-mir-3908	0.950153
DB00544	hsa-mir-3064	0.950146
DB00544	hsa-mir-3648	0.950141
DB00544	hsa-mir-767	0.950108
DB00544	hsa-mir-378d-2	0.950072
DB00544	hsa-mir-703	0.950044
DB00544	hsa-mir-1324	0.950026
DB00544	hsa-mir-4753	0.949983
DB00544	hsa-mir-3130-2	0.9499
DB00544	hsa-mir-4672	0.949874
DB00544	hsa-mir-378f	0.949866
DB00544	hsa-mir-4770	0.949843
DB00544	hsa-mir-5195	0.949684
DB00544	hsa-mir-4447	0.949666
DB00544	hsa-mir-329-2	0.949646
DB00544	hsa-mir-6782	0.949629
DB00544	hsa-mir-315	0.949577
DB00544	hsa-mir-768	0.949568
DB00544	hsa-mir-5590	0.949535
DB00544	hsa-mir-887	0.949498
DB00544	hsa-mir-4291	0.949487
DB00544	hsa-mir-518	0.949468
DB00544	hsa-mir-3125	0.949402
DB00544	hsa-mir-550b-2	0.949397
DB00544	hsa-mir-526a	0.94938
DB00544	hsa-mir-7151	0.949368
DB00544	hsa-mir-3007a	0.949343
DB00544	hsa-mir-7152	0.949305
DB00544	hsa-mir-7847	0.9493
DB00544	hsa-mir-4301	0.949277
DB00544	hsa-mir-648a	0.949257
DB00544	hsa-mir-388	0.949205
DB00544	hsa-mir-3179-3	0.949074
DB00544	hsa-mir-710	0.949041
DB00544	hsa-mir-632	0.949032
DB00544	hsa-mir-1180	0.948992
DB00544	hsa-mir-3161	0.948985
DB00544	hsa-mir-5096	0.948929
DB00544	hsa-mir-514	0.948929
DB00544	hsa-mir-412	0.948912
DB00544	hsa-mir-548t	0.948871
DB00544	hsa-mir-380	0.948855
DB00544	hsa-mir-90b	0.948843
DB00544	hsa-mir-4508	0.948837
DB00544	hsa-mir-6089	0.948768
DB00544	hsa-mir-5586	0.948761
DB00544	hsa-mir-5687	0.948761
DB00544	hsa-mir-5338	0.948761
DB00544	hsa-mir-423-5p	0.948761
DB00544	hsa-mir-3942	0.948761
DB00544	hsa-mir-1197	0.948761
DB00544	hsa-mir-453	0.948747
DB00544	hsa-mir-3150b	0.948724
DB00544	hsa-mir-548q	0.948722
DB00544	hsa-mir-3611	0.948674
DB00544	hsa-mir-1206	0.948574
DB00544	hsa-mir-3651	0.94856
DB00544	hsa-mir-105-2	0.948531
DB00544	hsa-mir-6068	0.94853
DB00544	hsa-mir-219a-2	0.94852
DB00544	hsa-mir-5010	0.948505
DB00544	hsa-mir-892a	0.948497
DB00544	hsa-mir-612	0.948495
DB00544	hsa-mir-1469	0.948485
DB00544	hsa-mir-3139	0.948429
DB00544	hsa-mir-4524a	0.948429
DB00544	hsa-mir-519b	0.948395
DB00544	hsa-mir-516a-2	0.94839
DB00544	hsa-mir-674	0.948367
DB00544	hsa-mir-6766	0.948362
DB00544	hsa-mir-3610	0.94834
DB00544	hsa-mir-12	0.948337
DB00544	hsa-mir-3130	0.948332
DB00544	hsa-mir-3172	0.948224
DB00544	hsa-mir-5047	0.94822
DB00544	hsa-mir-3924	0.948204
DB00544	hsa-mir-4281	0.948203
DB00544	hsa-mir-517b	0.948126
DB00544	hsa-mir-1234	0.948092
DB00544	hsa-mir-365-2	0.948075
DB00544	hsa-mir-521-1	0.948002
DB00544	hsa-mir-712	0.947973
DB00544	hsa-mir-548d	0.947961
DB00544	hsa-mir-1298	0.947904
DB00544	hsa-mir-662	0.947868
DB00544	hsa-mir-192-2	0.947841
DB00544	hsa-mir-1294	0.947732
DB00544	hsa-mir-509-1	0.947696
DB00544	hsa-mir-329-1	0.947694
DB00544	hsa-mir-296b	0.947693
DB00544	hsa-mir-27	0.947653
DB00544	hsa-mir-1264	0.947647
DB00544	hsa-mir-548am	0.94764
DB00544	hsa-mir-585	0.947622
DB00544	hsa-mir-3974	0.947622
DB00544	hsa-mir-6823	0.947612
DB00544	hsa-mir-103-1	0.94753
DB00544	hsa-mir-3179	0.947466
DB00544	hsa-mir-7706	0.947465
DB00544	hsa-mir-5581	0.947459
DB00544	hsa-mir-3098	0.947457
DB00544	hsa-mir-3198	0.947444
DB00544	hsa-mir-2113	0.947385
DB00544	hsa-mir-944	0.94738
DB00544	hsa-mir-513	0.947345
DB00544	hsa-mir-4521	0.947326
DB00544	hsa-mir-6884	0.94721
DB00544	hsa-mir-4530	0.947201
DB00544	hsa-mir-518a-2	0.947199
DB00544	hsa-mir-3188	0.947196
DB00544	hsa-mir-374	0.947186
DB00544	hsa-mir-3171	0.947152
DB00544	hsa-mir-3960	0.947105
DB00544	hsa-mir-4677	0.947102
DB00544	hsa-mir-350	0.947097
DB00544	hsa-mir-786	0.947072
DB00544	hsa-mir-1182	0.947058
DB00544	hsa-mir-4746	0.947031
DB00544	hsa-mir-5187	0.947018
DB00544	hsa-mir-5688	0.946991
DB00544	hsa-mir-218a	0.946987
DB00544	hsa-mir-7161	0.946914
DB00544	hsa-mir-451b	0.946861
DB00544	hsa-mir-4742	0.946847
DB00544	hsa-mir-3714	0.946845
DB00544	hsa-mir-189	0.94681
DB00544	hsa-mir-3121	0.946809
DB00544	hsa-mir-122a	0.946683
DB00544	hsa-mir-4490	0.94666
DB00544	hsa-mir-6720	0.946649
DB00544	hsa-mir-2115	0.946634
DB00544	hsa-mir-4712	0.946626
DB00544	hsa-mir-565	0.946597
DB00544	hsa-mir-802	0.946588
DB00544	hsa-mir-6075	0.946588
DB00544	hsa-mir-1295b	0.946555
DB00544	hsa-mir-1321	0.946537
DB00544	hsa-mir-6763	0.9465
DB00544	hsa-mir-518d	0.946488
DB00544	hsa-mir-1302-6	0.94645
DB00544	hsa-mir-3135b	0.946445
DB00544	hsa-mir-709	0.946413
DB00544	hsa-mir-583	0.946374
DB00544	hsa-mir-3926	0.946297
DB00544	hsa-mir-3928	0.946283
DB00544	hsa-mir-2278	0.946259
DB00544	hsa-mir-3126	0.946239
DB00544	hsa-mir-550b-1	0.946236
DB00544	hsa-mir-1273c	0.946229
DB00544	hsa-mir-512-1	0.946223
DB00544	hsa-mir-4668	0.946217
DB00544	hsa-mir-9501	0.946112
DB00544	hsa-mir-4284	0.946091
DB00544	hsa-mir-872	0.946074
DB00544	hsa-mir-7114	0.945994
DB00544	hsa-mir-4295	0.94598
DB00544	hsa-mir-4465	0.945976
DB00544	hsa-mir-4436b-2	0.945952
DB00544	hsa-mir-563	0.945952
DB00544	hsa-mir-4458	0.945947
DB00544	hsa-mir-4639	0.945947
DB00544	hsa-mir-551	0.945915
DB00544	hsa-mir-499b	0.945899
DB00544	hsa-mir-3913	0.94587
DB00544	hsa-mir-1538	0.945857
DB00544	hsa-mir-1288	0.945837
DB00544	hsa-mir-7702	0.945771
DB00544	hsa-mir-6729	0.9457
DB00544	hsa-mir-1308	0.945673
DB00544	hsa-mir-351	0.94567
DB00544	hsa-mir-4767	0.945645
DB00544	hsa-mir-463	0.945623
DB00544	hsa-mir-378d	0.945593
DB00544	hsa-mir-2277	0.945585
DB00544	hsa-mir-1267	0.945561
DB00544	hsa-mir-4268	0.945528
DB00544	hsa-mir-103-2	0.945525
DB00544	hsa-mir-1165	0.94549
DB00544	hsa-mir-636	0.945471
DB00544	hsa-mir-2110	0.945426
DB00544	hsa-mir-5003	0.945422
DB00544	hsa-mir-6805	0.945382
DB00544	hsa-mir-4484	0.945378
DB00544	hsa-mir-521-2	0.945361
DB00544	hsa-mir-1302-3	0.945356
DB00544	hsa-mir-3916	0.945353
DB00544	hsa-mir-3074	0.945333
DB00544	hsa-mir-3667	0.94533
DB00544	hsa-mir-4727	0.94531
DB00544	hsa-mir-320c-2	0.945269
DB00544	hsa-mir-23	0.945247
DB00544	hsa-mir-1295a	0.945236
DB00544	hsa-mir-21b	0.945174
DB00544	hsa-mir-1233-1	0.945093
DB00544	hsa-mir-1306	0.945077
DB00544	hsa-mir-4507	0.945066
DB00544	hsa-mir-3690	0.94505
DB00544	hsa-mir-548j	0.945007
DB00544	hsa-mir-4511	0.944968
DB00544	hsa-mir-1227	0.944939
DB00544	hsa-mir-320c-1	0.944935
DB00544	hsa-mir-4656	0.94491
DB00544	hsa-mir-544	0.944903
DB00544	hsa-mir-1843	0.944836
DB00544	hsa-mir-449c	0.944832
DB00544	hsa-mir-518c	0.9448
DB00544	hsa-mir-645	0.944767
DB00544	hsa-mir-548a	0.944724
DB00544	hsa-mir-548d-1	0.944711
DB00544	hsa-mir-3918	0.944702
DB00544	hsa-mir-3184	0.944702
DB00544	hsa-mir-1273	0.944702
DB00544	hsa-mir-4687	0.944696
DB00544	hsa-mir-875	0.944676
DB00544	hsa-mir-3120	0.944673
DB00544	hsa-mir-6734	0.944652
DB00544	hsa-mir-327	0.944622
DB00544	hsa-mir-192a	0.944615
DB00544	hsa-mir-3147	0.944565
DB00544	hsa-mir-6087	0.944562
DB00544	hsa-mir-4633	0.944509
DB00544	hsa-mir-513a	0.944502
DB00544	hsa-mir-517c	0.944474
DB00544	hsa-mir-526a-2	0.944431
DB00544	hsa-mir-1270	0.944416
DB00544	hsa-mir-1193	0.944363
DB00544	hsa-mir-4648	0.944363
DB00544	hsa-mir-516a-1	0.944349
DB00544	hsa-mir-1539	0.944323
DB00544	hsa-mir-3150a	0.944284
DB00544	hsa-mir-4505	0.944266
DB00544	hsa-mir-3151	0.944264
DB00544	hsa-mir-1256	0.944262
DB00544	hsa-mir-3145	0.94426
DB00544	hsa-mir-320d-2	0.944219
DB00544	hsa-mir-365-1	0.944217
DB00544	hsa-mir-513a-2	0.944207
DB00544	hsa-mir-3187	0.944204
DB00544	hsa-mir-1183	0.944113
DB00544	hsa-mir-644a	0.944103
DB00544	hsa-mir-168	0.944079
DB00544	hsa-mir-4513	0.944057
DB00544	hsa-mir-597	0.944044
DB00544	hsa-mir-4697	0.943967
DB00544	hsa-mir-4274	0.943955
DB00544	hsa-mir-7c	0.943926
DB00544	hsa-mir-6124	0.943918
DB00544	hsa-mir-99	0.943906
DB00544	hsa-mir-3117	0.943889
DB00544	hsa-mir-299a	0.943882
DB00544	hsa-mir-220	0.943872
DB00544	hsa-mir-586	0.943868
DB00544	hsa-mir-4270	0.943805
DB00544	hsa-mir-653	0.943759
DB00544	hsa-mir-3	0.943752
DB00544	hsa-mir-6088	0.943725
DB00544	hsa-mir-523	0.943724
DB00544	hsa-mir-3588	0.943711
DB00544	hsa-mir-1233-2	0.94367
DB00544	hsa-mir-941	0.943634
DB00544	hsa-mir-569	0.943588
DB00544	hsa-mir-147b	0.943498
DB00544	hsa-mir-1897	0.943467
DB00544	hsa-mir-105-1	0.943396
DB00544	hsa-mir-3686	0.943368
DB00544	hsa-mir-4726	0.943363
DB00544	hsa-mir-1301	0.943338
DB00544	hsa-mir-3925	0.943313
DB00544	hsa-mir-3612	0.943304
DB00544	hsa-mir-548k	0.943301
DB00544	hsa-mir-644b	0.943281
DB00544	hsa-mir-124a-2	0.943263
DB00544	hsa-mir-598	0.943245
DB00544	hsa-mir-4436b-1	0.943227
DB00544	hsa-mir-126a	0.943202
DB00544	hsa-mir-181-2	0.943198
DB00544	hsa-mir-1909	0.943167
DB00544	hsa-mir-4701	0.943164
DB00544	hsa-mir-422b	0.943073
DB00544	hsa-mir-352	0.943048
DB00544	hsa-mir-5691	0.943043
DB00544	hsa-mir-6835	0.943041
DB00544	hsa-mir-548i	0.943037
DB00544	hsa-mir-35	0.94297
DB00544	hsa-mir-6069	0.94295
DB00544	hsa-mir-6853	0.94294
DB00544	hsa-mir-5100	0.942898
DB00544	hsa-mir-6787	0.942872
DB00544	hsa-mir-3689d	0.9428
DB00544	hsa-mir-934	0.942795
DB00544	hsa-mir-626	0.942768
DB00544	hsa-mir-548e	0.942695
DB00544	hsa-mir-1185-1	0.942681
DB00544	hsa-mir-3620	0.942607
DB00544	hsa-mir-5584	0.942598
DB00544	hsa-mir-7109	0.942579
DB00544	hsa-mir-656	0.942578
DB00544	hsa-mir-3653	0.942562
DB00544	hsa-mir-43c	0.942548
DB00544	hsa-mir-120	0.942548
DB00544	hsa-mir-550a-2	0.942504
DB00544	hsa-mir-3164	0.942432
DB00544	hsa-mir-4761	0.942414
DB00544	hsa-mir-579	0.942405
DB00544	hsa-mir-1302-4	0.942393
DB00544	hsa-mir-941-3	0.942379
DB00544	hsa-mir-3162	0.942378
DB00544	hsa-mir-1343	0.942373
DB00544	hsa-mir-664a	0.942355
DB00544	hsa-mir-9a	0.942344
DB00544	hsa-mir-719	0.942328
DB00544	hsa-mir-7853	0.942302
DB00544	hsa-mir-5699	0.942283
DB00544	hsa-mir-3940	0.942283
DB00544	hsa-mir-801	0.942282
DB00544	hsa-mir-4792	0.942267
DB00544	hsa-mir-322	0.942218
DB00544	hsa-mir-516	0.942105
DB00544	hsa-mir-3201	0.942099
DB00544	hsa-mir-1974	0.942095
DB00544	hsa-mir-2392	0.94209
DB00544	hsa-mir-4419b	0.942067
DB00544	hsa-mir-3195	0.942062
DB00544	hsa-mir-487a	0.942054
DB00544	hsa-mir-4429	0.942048
DB00544	hsa-mir-4531	0.942022
DB00544	hsa-mir-3170	0.942016
DB00544	hsa-mir-1826	0.941988
DB00544	hsa-mir-3158	0.941944
DB00544	hsa-mir-92-2	0.941815
DB00544	hsa-mir-1302-2	0.941782
DB00544	hsa-mir-572	0.941735
DB00544	hsa-mir-604	0.941709
DB00544	hsa-mir-4664	0.94168
DB00544	hsa-mir-4782	0.941651
DB00544	hsa-mir-4787	0.941615
DB00544	hsa-mir-4469	0.941585
DB00544	hsa-mir-4637	0.941568
DB00544	hsa-mir-326b	0.941563
DB00544	hsa-mir-1302-8	0.941553
DB00544	hsa-mir-4659b	0.941507
DB00544	hsa-mir-514a-1	0.941353
DB00544	hsa-mir-690	0.941334
DB00544	hsa-mir-9500	0.941328
DB00544	hsa-mir-920	0.94131
DB00544	hsa-mir-892b	0.941234
DB00544	hsa-mir-642b	0.9412
DB00544	hsa-mir-147a	0.941175
DB00544	hsa-mir-6086	0.941155
DB00544	hsa-mir-6133	0.941117
DB00544	hsa-mir-4463	0.941072
DB00544	hsa-mir-101a	0.941055
DB00544	hsa-mir-3178	0.941039
DB00544	hsa-mir-142a	0.940989
DB00544	hsa-mir-633b	0.940981
DB00544	hsa-mir-1972-1	0.940867
DB00544	hsa-mir-2909	0.940797
DB00544	hsa-mir-3666	0.940699
DB00544	hsa-mir-4768	0.940695
DB00544	hsa-mir-623	0.94066
DB00544	hsa-mir-3677	0.940655
DB00544	hsa-mir-1201	0.940575
DB00544	hsa-mir-573	0.940574
DB00544	hsa-mir-6869	0.940566
DB00544	hsa-mir-5000	0.940563
DB00544	hsa-mir-355p	0.94047
DB00544	hsa-mir-518a1	0.94046
DB00544	hsa-mir-6807	0.940429
DB00544	hsa-mir-1292	0.940412
DB00544	hsa-mir-6315	0.940341
DB00544	hsa-mir-3179-1	0.940321
DB00544	hsa-mir-550a	0.940207
DB00544	hsa-mir-294	0.940044
DB00544	hsa-mir-6721	0.940027
DB00544	hsa-mir-528a	0.939998
DB00544	hsa-mir-3617	0.939983
DB00544	hsa-mir-664b	0.939948
DB00544	hsa-mir-6816	0.939892
DB00544	hsa-mir-6724	0.939888
DB00544	hsa-mir-467a	0.939789
DB00544	hsa-mir-5095	0.939712
DB00544	hsa-mir-1471	0.939579
DB00544	hsa-mir-514a-3	0.939551
DB00544	hsa-mir-3546	0.939486
DB00544	hsa-mir-320b-2	0.939291
DB00544	hsa-mir-1285-1	0.93927
DB00544	hsa-mir-129b	0.93926
DB00544	hsa-mir-1827	0.939235
DB00544	hsa-mir-462a	0.93921
DB00544	hsa-mir-5094	0.939203
DB00544	hsa-mir-31a	0.939178
DB00544	hsa-mir-606	0.939162
DB00544	hsa-mir-5091	0.939127
DB00544	hsa-mir-4524b	0.939126
DB00544	hsa-mir-4793	0.939111
DB00544	hsa-mir-676	0.93908
DB00544	hsa-mir-5193	0.93904
DB00544	hsa-mir-1300	0.938972
DB00544	hsa-mir-1276	0.938883
DB00544	hsa-mir-741	0.938858
DB00544	hsa-mir-1322	0.938838
DB00544	hsa-mir-764	0.938827
DB00544	hsa-mir-4756	0.938728
DB00544	hsa-mir-5189	0.938649
DB00544	hsa-mir-2114	0.938621
DB00544	hsa-mir-7a	0.938552
DB00544	hsa-mir-220a	0.938537
DB00544	hsa-mir-378d-1	0.938472
DB00544	hsa-mir-555	0.938427
DB00544	hsa-mir-6509	0.938395
DB00544	hsa-mir-687	0.938184
DB00544	hsa-mir-4424	0.938138
DB00544	hsa-mir-557	0.938107
DB00544	hsa-mir-1302	0.938041
DB00544	hsa-mir-4525	0.937944
DB00544	hsa-mir-923	0.937938
DB00544	hsa-mir-2682	0.937875
DB00544	hsa-mir-941-4	0.937735
DB00544	hsa-mir-4745	0.93766
DB00544	hsa-mir-4290	0.937563
DB00544	hsa-mir-548l	0.937523
DB00544	hsa-mir-935	0.93751
DB00544	hsa-mir-3681	0.937187
DB00544	hsa-mir-219a	0.937105
DB00544	hsa-mir-4532	0.93706
DB00544	hsa-mir-6838	0.936951
DB00544	hsa-mir-1261	0.936878
DB00544	hsa-mir-4721	0.936781
DB00544	hsa-mir-6820	0.936725
DB00544	hsa-mir-3185	0.936709
DB00544	hsa-mir-642	0.93668
DB00544	hsa-mir-6836	0.936679
DB00544	hsa-mir-644	0.936638
DB00544	hsa-mir-209	0.936548
DB00544	hsa-mir-4446	0.936512
DB00544	hsa-mir-1253	0.936503
DB00544	hsa-mir-1245	0.936423
DB00544	hsa-mir-467	0.936351
DB00544	hsa-mir-3194	0.936191
DB00544	hsa-mir-2467	0.936164
DB00544	hsa-mir-1285-2	0.935793
DB00544	hsa-mir-4448	0.935754
DB00544	hsa-mir-21a	0.935544
DB00544	hsa-mir-6799	0.935414
DB00544	hsa-mir-1896	0.935381
DB00544	hsa-mir-3140	0.935273
DB00544	hsa-mir-4666a	0.935141
DB00544	hsa-mir-5009	0.935123
DB00544	hsa-mir-4294	0.935064
DB00544	hsa-mir-1911	0.935021
DB00544	hsa-mir-4640	0.935007
DB00544	hsa-mir-3129	0.934936
DB00544	hsa-mir-1184	0.934891
DB00544	hsa-mir-696	0.934805
DB00544	hsa-mir-519a-2	0.934574
DB00544	hsa-mir-516b	0.934561
DB00544	hsa-mir-548b	0.934491
DB00544	hsa-mir-6783	0.934427
DB00544	hsa-mir-6504	0.934371
DB00544	hsa-mir-4279	0.934214
DB00544	hsa-mir-4326	0.934207
DB00544	hsa-mir-4649	0.933831
DB00544	hsa-mir-2166	0.93366
DB00544	hsa-mir-3144	0.933619
DB00544	hsa-mir-7153	0.933392
DB00544	hsa-mir-3176	0.933182
DB00544	hsa-mir-157	0.933117
DB00544	hsa-mir-691	0.932919
DB00544	hsa-mir-6880	0.932872
DB00544	hsa-mir-3138	0.932833
DB00544	hsa-mir-4510	0.932794
DB00544	hsa-mir-743a	0.932653
DB00544	hsa-mir-4501	0.932647
DB00544	hsa-mir-672	0.93246
DB00544	hsa-mir-355	0.932007
DB00544	hsa-mir-1278	0.931817
DB00544	hsa-mir-4282	0.931706
DB00544	hsa-mir-876	0.931566
DB00544	hsa-mir-7641	0.931471
DB00544	hsa-mir-3619	0.931432
DB00544	hsa-mir-1237	0.931315
DB00544	hsa-mir-124a-3	0.93126
DB00544	hsa-mir-124a-1	0.931238
DB00544	hsa-mir-1185	0.931093
DB00544	hsa-mir-892c	0.930654
DB00544	hsa-mir-336	0.930639
DB00544	hsa-mir-3173	0.930529
DB00544	hsa-mir-4497	0.930306
DB00544	hsa-mir-1273d	0.93012
DB00544	hsa-mir-1281	0.929617
DB00544	hsa-mir-4709	0.929204
DB00544	hsa-mir-548a-1	0.92883
DB00544	hsa-mir-548o	0.928598
DB00544	hsa-mir-2117	0.928374
DB00544	hsa-mir-4764	0.928131
DB00544	hsa-mir-1913	0.92766
DB00544	hsa-mir-8084	0.92753
DB00544	hsa-mir-1203	0.927513
DB00544	hsa-mir-3941	0.927283
DB00544	hsa-mir-548a-2	0.926993
DB00544	hsa-mir-4480	0.926959
DB00544	hsa-mir-1976	0.926524
DB00544	hsa-mir-548a-3	0.926349
DB00544	hsa-mir-3915	0.926267
DB00544	hsa-mir-580	0.926234
DB00544	hsa-mir-367a	0.925557
DB00544	hsa-mir-6508	0.925308
DB00544	hsa-mir-6849	0.925306
DB00544	hsa-mir-191a	0.925061
DB00544	hsa-mir-325	0.924388
DB00544	hsa-mir-6866	0.923885
DB00544	hsa-mir-219-2	0.923616
DB00544	hsa-mir-6775	0.923322
DB00544	hsa-mir-3649	0.922849
DB00544	hsa-mir-5579	0.922439
DB00544	hsa-mir-1269	0.921352
DB00544	hsa-mir-3909	0.921159
DB00544	hsa-mir-3613	0.919366
DB00544	hsa-mir-4717	0.918618
DB00544	hsa-mir-3605	0.915925
DB00544	hsa-mir-1302-1	0.915511
DB00544	hsa-mir-705	0.915404
DB00544	hsa-mir-4766	0.914561
DB00544	hsa-mir-548p	0.913905
DB00544	hsa-mir-213	0.912993
DB00544	hsa-mir-3529	0.912599
DB00544	hsa-mir-663b	0.912352
DB00544	hsa-mir-548	0.909884
DB00544	hsa-mir-161	0.909229
DB00544	hsa-mir-5481	0.905961
DB00544	hsa-mir-7705	0.905111
DB00544	hsa-mir-195a	0.898747
DB00544	hsa-mir-6738	0.898465
DB00544	hsa-mir-6893	0.893707
DB00544	hsa-mir-467d	0.889985
DB00544	hsa-mir-220b	0.888275
DB00544	hsa-mir-4489	0.888242
DB00544	hsa-mir-519	0.887437
DB00544	hsa-mir-571	0.883251
DB00544	hsa-mir-3180	0.882997
DB00544	hsa-mir-6512	0.880115
DB00544	hsa-mir-5194	0.852885
DB00544	hsa-mir-4695	0.851544
DB00544	hsa-mir-1269b	0.758651
