# Supplementary material for: Prediction of potential small molecule−miRNA associations based on heterogeneous network representation learning
Source: Front Genet. 2022 Dec 2;13:1079053. doi: 10.3389/fgene.2022.1079053 (PMC9755196; doi:10.3389/fgene.2022.1079053)
Supplement: Supplementary file 10 [file Table8.XLSX]

## Sheet: Cisplatin
DB00515	hsa-mir-302b	0.976976
DB00515	hsa-mir-181a-2	0.976892
DB00515	hsa-mir-186	0.976892
DB00515	hsa-mir-452	0.976892
DB00515	hsa-mir-9-3	0.976892
DB00515	hsa-mir-191	0.976881
DB00515	hsa-mir-29b-2	0.976692
DB00515	hsa-mir-1-1	0.976692
DB00515	hsa-mir-24	0.97647
DB00515	hsa-mir-34b	0.97647
DB00515	hsa-mir-193b	0.97647
DB00515	hsa-mir-194	0.97647
DB00515	hsa-mir-200a	0.97647
DB00515	hsa-mir-206	0.97647
DB00515	hsa-mir-139	0.97647
DB00515	hsa-mir-143	0.97647
DB00515	hsa-mir-495	0.97647
DB00515	hsa-mir-7	0.97647
DB00515	hsa-mir-99b	0.97647
DB00515	hsa-mir-10b	0.97647
DB00515	hsa-mir-1	0.97647
DB00515	hsa-mir-122	0.97647
DB00515	hsa-let-7a	0.97647
DB00515	hsa-mir-92-1	0.976458
DB00515	hsa-mir-25	0.976458
DB00515	hsa-mir-26a	0.976372
DB00515	hsa-mir-22	0.976372
DB00515	hsa-mir-26b	0.976372
DB00515	hsa-mir-30b	0.976372
DB00515	hsa-mir-328	0.976372
DB00515	hsa-mir-326	0.976372
DB00515	hsa-mir-320	0.976372
DB00515	hsa-mir-144	0.976372
DB00515	hsa-mir-145	0.976372
DB00515	hsa-mir-140	0.976372
DB00515	hsa-mir-134	0.976372
DB00515	hsa-mir-132	0.976372
DB00515	hsa-mir-125a	0.976372
DB00515	hsa-mir-127	0.976372
DB00515	hsa-mir-210	0.976372
DB00515	hsa-mir-212	0.976372
DB00515	hsa-mir-193a	0.976372
DB00515	hsa-mir-15a	0.976372
DB00515	hsa-mir-483	0.976372
DB00515	hsa-mir-486	0.976372
DB00515	hsa-mir-99a	0.976372
DB00515	hsa-let-7f-2	0.976372
DB00515	hsa-let-7g	0.976372
DB00515	hsa-let-7d	0.976372
DB00515	hsa-let-7f	0.976372
DB00515	hsa-mir-1-2	0.976372
DB00515	hsa-mir-124-1	0.976372
DB00515	hsa-mir-106b	0.976372
DB00515	hsa-mir-10a	0.976372
DB00515	hsa-mir-16-1	0.97636
DB00515	hsa-mir-20b	0.97636
DB00515	hsa-mir-373	0.97636
DB00515	hsa-mir-92a-1	0.976167
DB00515	hsa-mir-197	0.976167
DB00515	hsa-mir-30c	0.976167
DB00515	hsa-mir-335	0.976167
DB00515	hsa-mir-324	0.976167
DB00515	hsa-mir-378	0.976167
DB00515	hsa-mir-149	0.9761
DB00515	hsa-mir-377	0.976097
DB00515	hsa-mir-7-1	0.976097
DB00515	hsa-mir-32	0.976085
DB00515	hsa-mir-183	0.975664
DB00515	hsa-mir-19b-1	0.975664
DB00515	hsa-mir-124	0.975664
DB00515	hsa-mir-338	0.975661
DB00515	hsa-mir-28	0.975654
DB00515	hsa-mir-375	0.975563
DB00515	hsa-mir-126	0.975563
DB00515	hsa-mir-499	0.975563
DB00515	hsa-mir-92a	0.975563
DB00515	hsa-mir-124-3	0.97556
DB00515	hsa-let-7a-1	0.97556
DB00515	hsa-let-7	0.975479
DB00515	hsa-mir-125b-2	0.975479
DB00515	hsa-mir-129	0.975479
DB00515	hsa-mir-18a	0.975479
DB00515	hsa-let-7a-3	0.975348
DB00515	hsa-mir-24-2	0.975237
DB00515	hsa-mir-24-1	0.97516
DB00515	hsa-mir-133b	0.975147
DB00515	hsa-mir-181b	0.975147
DB00515	hsa-mir-199a-1	0.975044
DB00515	hsa-mir-101-2	0.975033
DB00515	hsa-mir-423	0.974931
DB00515	hsa-mir-196a-2	0.974749
DB00515	hsa-mir-26a-2	0.974685
DB00515	hsa-mir-196a	0.974535
DB00515	hsa-mir-101-1	0.974364
DB00515	hsa-mir-7-3	0.974306
DB00515	hsa-mir-18	0.974216
DB00515	hsa-mir-301a	0.974134
DB00515	hsa-mir-26a-1	0.974134
DB00515	hsa-mir-124-2	0.974071
DB00515	hsa-mir-16-2	0.974027
DB00515	hsa-mir-451a	0.974027
DB00515	hsa-mir-215	0.974013
DB00515	hsa-mir-181c	0.973974
DB00515	hsa-mir-133a-2	0.97375
DB00515	hsa-mir-383	0.973718
DB00515	hsa-mir-218-1	0.973657
DB00515	hsa-mir-409	0.973657
DB00515	hsa-mir-181b-2	0.973459
DB00515	hsa-mir-133a-1	0.973387
DB00515	hsa-mir-542	0.973318
DB00515	hsa-mir-485	0.973315
DB00515	hsa-mir-339	0.973315
DB00515	hsa-mir-30e	0.973282
DB00515	hsa-mir-148b	0.973277
DB00515	hsa-mir-708	0.973087
DB00515	hsa-mir-184	0.97299
DB00515	hsa-mir-199a-2	0.972886
DB00515	hsa-mir-181b-1	0.972744
DB00515	hsa-mir-181	0.972741
DB00515	hsa-mir-208	0.972741
DB00515	hsa-mir-365	0.972672
DB00515	hsa-mir-125b-1	0.972669
DB00515	hsa-mir-499a	0.972414
DB00515	hsa-mir-329	0.972347
DB00515	hsa-mir-506	0.972246
DB00515	hsa-mir-1246	0.972233
DB00515	hsa-mir-570	0.971993
DB00515	hsa-mir-196b	0.971984
DB00515	hsa-mir-9-1	0.97183
DB00515	hsa-mir-491	0.971735
DB00515	hsa-mir-744	0.971708
DB00515	hsa-mir-484	0.971664
DB00515	hsa-mir-574	0.971651
DB00515	hsa-mir-1258	0.971621
DB00515	hsa-mir-539	0.971469
DB00515	hsa-mir-19	0.971348
DB00515	hsa-mir-302c	0.971224
DB00515	hsa-mir-198	0.971155
DB00515	hsa-mir-95	0.971141
DB00515	hsa-mir-19b-2	0.971036
DB00515	hsa-mir-493	0.970839
DB00515	hsa-mir-874	0.970799
DB00515	hsa-mir-202	0.97079
DB00515	hsa-mir-498	0.970711
DB00515	hsa-mir-1285	0.970681
DB00515	hsa-mir-9-2	0.970243
DB00515	hsa-mir-196a-1	0.97004
DB00515	hsa-mir-103a	0.969998
DB00515	hsa-mir-92a-2	0.969935
DB00515	hsa-mir-194-2	0.969812
DB00515	hsa-mir-218-2	0.969804
DB00515	hsa-mir-362	0.969682
DB00515	hsa-mir-367	0.969413
DB00515	hsa-mir-490	0.969287
DB00515	hsa-mir-346	0.969234
DB00515	hsa-mir-124a	0.969228
DB00515	hsa-let-7a-2	0.969203
DB00515	hsa-mir-628	0.969183
DB00515	hsa-mir-630	0.969093
DB00515	hsa-mir-520c	0.969042
DB00515	hsa-mir-7-2	0.969009
DB00515	hsa-mir-675	0.968983
DB00515	hsa-mir-30c-2	0.968908
DB00515	hsa-mir-211	0.968877
DB00515	hsa-mir-663	0.968845
DB00515	hsa-mir-151	0.968569
DB00515	hsa-mir-372	0.968424
DB00515	hsa-mir-33b	0.968287
DB00515	hsa-mir-590	0.968084
DB00515	hsa-mir-622	0.968054
DB00515	hsa-mir-30	0.968007
DB00515	hsa-mir-1290	0.967908
DB00515	hsa-mir-345	0.967763
DB00515	hsa-mir-410	0.967681
DB00515	hsa-mir-146	0.967568
DB00515	hsa-mir-154	0.96752
DB00515	hsa-mir-501	0.967328
DB00515	hsa-mir-608	0.967157
DB00515	hsa-mir-337	0.967101
DB00515	hsa-mir-519d	0.967086
DB00515	hsa-mir-509	0.966883
DB00515	hsa-mir-940	0.966857
DB00515	hsa-mir-103a-2	0.966819
DB00515	hsa-mir-431	0.966808
DB00515	hsa-mir-433	0.966808
DB00515	hsa-mir-613	0.966646
DB00515	hsa-mir-219	0.96658
DB00515	hsa-mir-376a	0.966479
DB00515	hsa-mir-1269a	0.966466
DB00515	hsa-mir-200	0.966457
DB00515	hsa-mir-650	0.966372
DB00515	hsa-mir-502	0.966192
DB00515	hsa-mir-505	0.965985
DB00515	hsa-mir-885	0.965739
DB00515	hsa-mir-1228	0.965709
DB00515	hsa-mir-1307	0.965526
DB00515	hsa-mir-302d	0.965443
DB00515	hsa-mir-129-1	0.965396
DB00515	hsa-mir-520h	0.965237
DB00515	hsa-mir-138-2	0.965159
DB00515	hsa-mir-605	0.96493
DB00515	hsa-mir-300	0.964865
DB00515	hsa-mir-374a	0.964718
DB00515	hsa-mir-18b	0.964628
DB00515	hsa-mir-589	0.964353
DB00515	hsa-mir-129-2	0.964088
DB00515	hsa-mir-625	0.963959
DB00515	hsa-mir-216b	0.963909
DB00515	hsa-mir-1226	0.963769
DB00515	hsa-mir-4478	0.963472
DB00515	hsa-mir-4487	0.963307
DB00515	hsa-mir-1254	0.963198
DB00515	hsa-mir-524	0.96314
DB00515	hsa-mir-133	0.963066
DB00515	hsa-mir-660	0.963055
DB00515	hsa-mir-584	0.962654
DB00515	hsa-mir-1291	0.962317
DB00515	hsa-mir-208a	0.962155
DB00515	hsa-mir-643	0.962128
DB00515	hsa-mir-330	0.962069
DB00515	hsa-mir-1274a	0.962
DB00515	hsa-mir-323	0.96113
DB00515	hsa-mir-545	0.961122
DB00515	hsa-mir-105	0.961089
DB00515	hsa-mir-595	0.960914
DB00515	hsa-mir-520d	0.96079
DB00515	hsa-mir-512	0.960783
DB00515	hsa-mir-151a	0.960698
DB00515	hsa-mir-30c-1	0.960363
DB00515	hsa-mir-374b	0.96036
DB00515	hsa-mir-130	0.96023
DB00515	hsa-mir-488	0.960117
DB00515	hsa-mir-532	0.959901
DB00515	hsa-mir-525	0.959334
DB00515	hsa-mir-92	0.959219
DB00515	hsa-mir-1915	0.959201
DB00515	hsa-mir-587	0.959181
DB00515	hsa-mir-671	0.959002
DB00515	hsa-mir-454	0.958395
DB00515	hsa-mir-576	0.958168
DB00515	hsa-mir-520b	0.957821
DB00515	hsa-mir-299	0.95768
DB00515	hsa-mir-302	0.957553
DB00515	hsa-mir-365a	0.957546
DB00515	hsa-mir-760	0.957441
DB00515	hsa-mir-320b	0.957382
DB00515	hsa-mir-138-1	0.957231
DB00515	hsa-mir-526b	0.957132
DB00515	hsa-mir-379	0.956797
DB00515	hsa-mir-663a	0.956749
DB00515	hsa-mir-1179	0.956448
DB00515	hsa-mir-128-1	0.956167
DB00515	hsa-mir-552	0.956038
DB00515	hsa-mir-652	0.955962
DB00515	hsa-mir-135a-2	0.955957
DB00515	hsa-mir-378e	0.955479
DB00515	hsa-mir-422a	0.955254
DB00515	hsa-mir-657	0.954788
DB00515	hsa-mir-361	0.954757
DB00515	hsa-mir-1296	0.954594
DB00515	hsa-mir-1229	0.954499
DB00515	hsa-mir-5582	0.954471
DB00515	hsa-mir-518e	0.954439
DB00515	hsa-mir-942	0.954141
DB00515	hsa-mir-629	0.953781
DB00515	hsa-mir-1287	0.953739
DB00515	hsa-mir-320c	0.953674
DB00515	hsa-mir-4775	0.953625
DB00515	hsa-mir-510	0.953232
DB00515	hsa-mir-216a	0.953224
DB00515	hsa-mir-601	0.953055
DB00515	hsa-mir-1224	0.952777
DB00515	hsa-mir-378a	0.952745
DB00515	hsa-mir-128a	0.952437
DB00515	hsa-mir-421	0.952203
DB00515	hsa-mir-3662	0.952166
DB00515	hsa-mir-450a-1	0.951746
DB00515	hsa-mir-511	0.951346
DB00515	hsa-mir-103b-2	0.951299
DB00515	hsa-mir-190a	0.950711
DB00515	hsa-mir-208b	0.950679
DB00515	hsa-mir-637	0.950254
DB00515	hsa-mir-519a	0.949904
DB00515	hsa-mir-515-1	0.949753
DB00515	hsa-mir-190b	0.94938
DB00515	hsa-mir-663b	0.949283
DB00515	hsa-mir-323a	0.949182
DB00515	hsa-mir-558	0.948858
DB00515	hsa-mir-378b	0.94848
DB00515	hsa-mir-512-2	0.948332
DB00515	hsa-mir-10	0.947976
DB00515	hsa-mir-567	0.947972
DB00515	hsa-mir-216	0.947947
DB00515	hsa-mir-520a	0.947406
DB00515	hsa-mir-616	0.947401
DB00515	hsa-mir-125	0.947213
DB00515	hsa-mir-665	0.947199
DB00515	hsa-mir-765	0.947106
DB00515	hsa-mir-543	0.946294
DB00515	hsa-mir-432	0.94615
DB00515	hsa-mir-1207	0.94549
DB00515	hsa-mir-873	0.945458
DB00515	hsa-mir-548	0.944785
DB00515	hsa-mir-504	0.943965
DB00515	hsa-mir-194-1	0.943836
DB00515	hsa-mir-378i	0.943572
DB00515	hsa-mir-634	0.943301
DB00515	hsa-mir-655	0.943248
DB00515	hsa-mir-298	0.942884
DB00515	hsa-mir-3148	0.9428
DB00515	hsa-mir-766	0.942764
DB00515	hsa-mir-365b	0.9427
DB00515	hsa-mir-551b	0.94222
DB00515	hsa-mir-371	0.942158
DB00515	hsa-mir-188	0.942072
DB00515	hsa-mir-496	0.941874
DB00515	hsa-mir-1323	0.941838
DB00515	hsa-mir-517a	0.941668
DB00515	hsa-mir-1233	0.941434
DB00515	hsa-mir-219-1	0.940594
DB00515	hsa-mir-592	0.940122
DB00515	hsa-mir-203a	0.939915
DB00515	hsa-mir-148	0.939357
DB00515	hsa-mir-3186	0.938533
DB00515	hsa-mir-3613	0.938443
DB00515	hsa-mir-103a-1	0.93842
DB00515	hsa-mir-886	0.938402
DB00515	hsa-mir-1244	0.938163
DB00515	hsa-mir-1225	0.936833
DB00515	hsa-mir-624	0.936693
DB00515	hsa-mir-513c	0.936599
DB00515	hsa-mir-941	0.936525
DB00515	hsa-mir-3127	0.936289
DB00515	hsa-mir-582	0.936238
DB00515	hsa-mir-561	0.935824
DB00515	hsa-mir-3607	0.934316
DB00515	hsa-mir-1280	0.934089
DB00515	hsa-mir-3605	0.933942
DB00515	hsa-mir-520g	0.933909
DB00515	hsa-mir-3142	0.933557
DB00515	hsa-mir-450a-2	0.933534
DB00515	hsa-mir-378h	0.933006
DB00515	hsa-mir-4782	0.932876
DB00515	hsa-mir-888	0.932326
DB00515	hsa-mir-153-2	0.931769
DB00515	hsa-mir-518	0.931621
DB00515	hsa-mir-5004	0.931
DB00515	hsa-mir-551a	0.93053
DB00515	hsa-mir-1260a	0.930228
DB00515	hsa-mir-3182	0.930194
DB00515	hsa-mir-1273e	0.929592
DB00515	hsa-mir-371a	0.929281
DB00515	hsa-mir-3130-1	0.928714
DB00515	hsa-mir-522	0.928307
DB00515	hsa-mir-1303	0.928304
DB00515	hsa-mir-939	0.927315
DB00515	hsa-mir-33	0.927032
DB00515	hsa-mir-378c	0.926613
DB00515	hsa-mir-4324	0.926516
DB00515	hsa-mir-3976	0.92632
DB00515	hsa-mir-668	0.925907
DB00515	hsa-mir-1273g	0.925816
DB00515	hsa-mir-1825	0.92486
DB00515	hsa-mir-519e	0.924818
DB00515	hsa-mir-1260b	0.924342
DB00515	hsa-mir-513a-1	0.92399
DB00515	hsa-mir-599	0.923787
DB00515	hsa-mir-1266	0.923732
DB00515	hsa-mir-513a-2	0.923622
DB00515	hsa-mir-320e	0.923462
DB00515	hsa-mir-548an	0.923454
DB00515	hsa-mir-3064	0.923144
DB00515	hsa-mir-2110	0.922749
DB00515	hsa-mir-646	0.922733
DB00515	hsa-mir-1297	0.922591
DB00515	hsa-mir-5010	0.922193
DB00515	hsa-mir-509-2	0.921967
DB00515	hsa-mir-135a-1	0.921572
DB00515	hsa-mir-4516	0.921067
DB00515	hsa-mir-103b	0.921015
DB00515	hsa-mir-513b	0.92095
DB00515	hsa-mir-3909	0.920727
DB00515	hsa-mir-301b	0.920554
DB00515	hsa-mir-302f	0.920178
DB00515	hsa-mir-384	0.920137
DB00515	hsa-mir-1273a	0.920098
DB00515	hsa-mir-3646	0.919276
DB00515	hsa-mir-323b	0.918943
DB00515	hsa-mir-195a	0.918886
DB00515	hsa-mir-614	0.918395
DB00515	hsa-mir-670	0.918115
DB00515	hsa-mir-598	0.918112
DB00515	hsa-mir-1227	0.918082
DB00515	hsa-mir-6875	0.918038
DB00515	hsa-mir-467d	0.917364
DB00515	hsa-mir-4766	0.916573
DB00515	hsa-mir-3664	0.9164
DB00515	hsa-mir-4262	0.916375
DB00515	hsa-mir-320d	0.916289
DB00515	hsa-mir-412	0.91579
DB00515	hsa-mir-9501	0.915551
DB00515	hsa-mir-1273d	0.915229
DB00515	hsa-mir-193	0.915011
DB00515	hsa-mir-190	0.91487
DB00515	hsa-mir-2278	0.914258
DB00515	hsa-mir-1288	0.91396
DB00515	hsa-mir-922	0.913696
DB00515	hsa-mir-2116	0.913641
DB00515	hsa-mir-571	0.913522
DB00515	hsa-mir-1468	0.91352
DB00515	hsa-mir-600	0.913514
DB00515	hsa-mir-694	0.913345
DB00515	hsa-mir-26	0.912697
DB00515	hsa-mir-199	0.912602
DB00515	hsa-mir-4319	0.912483
DB00515	hsa-mir-4672	0.912356
DB00515	hsa-mir-4301	0.912318
DB00515	hsa-mir-769	0.911818
DB00515	hsa-mir-581	0.9118
DB00515	hsa-mir-516a	0.911677
DB00515	hsa-mir-1268a	0.910906
DB00515	hsa-mir-1178	0.910842
DB00515	hsa-mir-664	0.910762
DB00515	hsa-mir-515-2	0.910745
DB00515	hsa-mir-515	0.91072
DB00515	hsa-mir-761	0.910568
DB00515	hsa-mir-602	0.910008
DB00515	hsa-mir-3177	0.909726
DB00515	hsa-mir-500	0.909426
DB00515	hsa-mir-302e	0.909356
DB00515	hsa-mir-4293	0.909348
DB00515	hsa-mir-573	0.908212
DB00515	hsa-mir-4281	0.908084
DB00515	hsa-mir-4436a	0.908042
DB00515	hsa-mir-4534	0.90798
DB00515	hsa-mir-92-2	0.907454
DB00515	hsa-mir-4454	0.907225
DB00515	hsa-mir-4644	0.906951
DB00515	hsa-mir-3923	0.906884
DB00515	hsa-mir-4723	0.906861
DB00515	hsa-mir-6798	0.906707
DB00515	hsa-mir-651	0.906493
DB00515	hsa-mir-1245a	0.906492
DB00515	hsa-mir-631	0.906234
DB00515	hsa-mir-4286	0.906232
DB00515	hsa-mir-103b-1	0.906172
DB00515	hsa-mir-517	0.906011
DB00515	hsa-mir-3171	0.905979
DB00515	hsa-mir-548c	0.905843
DB00515	hsa-mir-527	0.905705
DB00515	hsa-mir-593	0.905576
DB00515	hsa-mir-3007a	0.905341
DB00515	hsa-mir-550a-3	0.905335
DB00515	hsa-mir-376a-2	0.904484
DB00515	hsa-mir-4736	0.904416
DB00515	hsa-mir-3676	0.904039
DB00515	hsa-mir-767	0.903482
DB00515	hsa-mir-3200	0.903455
DB00515	hsa-mir-661	0.903025
DB00515	hsa-mir-577	0.902015
DB00515	hsa-mir-762	0.902004
DB00515	hsa-mir-549	0.901963
DB00515	hsa-mir-1294	0.901726
DB00515	hsa-mir-718	0.901709
DB00515	hsa-mir-4500	0.901574
DB00515	hsa-mir-618	0.90131
DB00515	hsa-mir-3714	0.901166
DB00515	hsa-mir-153-1	0.900661
DB00515	hsa-mir-448	0.900324
DB00515	hsa-mir-4317	0.90023
DB00515	hsa-mir-1914	0.899992
DB00515	hsa-mir-4428	0.899847
DB00515	hsa-mir-320b-1	0.899166
DB00515	hsa-mir-4257	0.89891
DB00515	hsa-mir-1247	0.898485
DB00515	hsa-mir-4488	0.898095
DB00515	hsa-mir-3065	0.89795
DB00515	hsa-mir-4778	0.897765
DB00515	hsa-mir-4732	0.897604
DB00515	hsa-mir-4455	0.897235
DB00515	hsa-mir-4661	0.897079
DB00515	hsa-mir-3178	0.896952
DB00515	hsa-mir-4731	0.89691
DB00515	hsa-mir-3687	0.896891
DB00515	hsa-mir-526a-1	0.896128
DB00515	hsa-mir-376	0.896069
DB00515	hsa-mir-566	0.895993
DB00515	hsa-mir-1237	0.8958
DB00515	hsa-mir-500a	0.895608
DB00515	hsa-mir-20	0.895555
DB00515	hsa-mir-758	0.895528
DB00515	hsa-mir-518f	0.89536
DB00515	hsa-mir-632	0.894504
DB00515	hsa-mir-3654	0.894101
DB00515	hsa-mir-586	0.894065
DB00515	hsa-mir-1284	0.893836
DB00515	hsa-mir-7847	0.893229
DB00515	hsa-mir-603	0.893218
DB00515	hsa-mir-3591	0.893034
DB00515	hsa-mir-422b	0.892984
DB00515	hsa-mir-3663	0.89293
DB00515	hsa-mir-3151	0.892664
DB00515	hsa-mir-1231	0.892325
DB00515	hsa-mir-6826	0.892243
DB00515	hsa-mir-891a	0.89217
DB00515	hsa-mir-1295b	0.891734
DB00515	hsa-mir-518a	0.891725
DB00515	hsa-mir-1245b	0.89163
DB00515	hsa-mir-633	0.891565
DB00515	hsa-mir-4466	0.891345
DB00515	hsa-mir-5047	0.891299
DB00515	hsa-mir-3156	0.891146
DB00515	hsa-mir-181a-1	0.891106
DB00515	hsa-mir-147a	0.891008
DB00515	hsa-mir-369	0.890982
DB00515	hsa-mir-4298	0.890965
DB00515	hsa-mir-544a	0.890197
DB00515	hsa-mir-516b-1	0.889524
DB00515	hsa-mir-7107	0.889362
DB00515	hsa-mir-4458	0.889189
DB00515	hsa-mir-514a	0.888871
DB00515	hsa-mir-4306	0.88871
DB00515	hsa-mir-3648	0.888692
DB00515	hsa-mir-105-2	0.888098
DB00515	hsa-mir-936	0.888045
DB00515	hsa-mir-128b	0.887658
DB00515	hsa-mir-1268b	0.887619
DB00515	hsa-mir-3945	0.887524
DB00515	hsa-mir-31a	0.886634
DB00515	hsa-mir-7702	0.886156
DB00515	hsa-mir-521	0.886078
DB00515	hsa-mir-1248	0.885698
DB00515	hsa-mir-647	0.885558
DB00515	hsa-mir-189	0.885224
DB00515	hsa-mir-4449	0.884575
DB00515	hsa-mir-550b-2	0.884513
DB00515	hsa-mir-514a-2	0.884449
DB00515	hsa-mir-3163	0.884415
DB00515	hsa-mir-507	0.884331
DB00515	hsa-mir-4284	0.884011
DB00515	hsa-mir-648	0.883974
DB00515	hsa-mir-3162	0.883871
DB00515	hsa-mir-27	0.883844
DB00515	hsa-mir-4423	0.883428
DB00515	hsa-mir-6780b	0.883188
DB00515	hsa-mir-4443	0.882978
DB00515	hsa-mir-578	0.882272
DB00515	hsa-mir-492	0.882208
DB00515	hsa-mir-1201	0.882107
DB00515	hsa-mir-3138	0.881949
DB00515	hsa-mir-378d	0.881608
DB00515	hsa-mir-2052	0.881494
DB00515	hsa-mir-203b	0.881177
DB00515	hsa-mir-3120	0.880882
DB00515	hsa-mir-1308	0.880809
DB00515	hsa-mir-640	0.880778
DB00515	hsa-mir-1249	0.880498
DB00515	hsa-mir-1908	0.880357
DB00515	hsa-mir-4258	0.880332
DB00515	hsa-mir-547	0.880138
DB00515	hsa-mir-1261	0.880134
DB00515	hsa-mir-151b	0.879926
DB00515	hsa-mir-320b-2	0.879417
DB00515	hsa-mir-621	0.879131
DB00515	hsa-mir-591	0.878992
DB00515	hsa-mir-569	0.87883
DB00515	hsa-mir-6852	0.878828
DB00515	hsa-mir-3622a	0.878795
DB00515	hsa-mir-1827	0.878071
DB00515	hsa-mir-639	0.87692
DB00515	hsa-mir-4496	0.876884
DB00515	hsa-mir-1910	0.87664
DB00515	hsa-mir-1202	0.876581
DB00515	hsa-mir-1305	0.87624
DB00515	hsa-mir-568	0.875549
DB00515	hsa-mir-336	0.875194
DB00515	hsa-mir-1282	0.875167
DB00515	hsa-mir-1267	0.874903
DB00515	hsa-mir-611	0.874716
DB00515	hsa-mir-3184	0.874517
DB00515	hsa-mir-1256	0.874299
DB00515	hsa-mir-3189	0.87408
DB00515	hsa-mir-635	0.873731
DB00515	hsa-mir-374	0.87324
DB00515	hsa-mir-562	0.873084
DB00515	hsa-mir-6873	0.873054
DB00515	hsa-mir-719	0.872934
DB00515	hsa-mir-3174	0.872812
DB00515	hsa-mir-5590	0.872791
DB00515	hsa-mir-5189	0.872418
DB00515	hsa-mir-320d-2	0.872319
DB00515	hsa-mir-4640	0.872178
DB00515	hsa-mir-7a	0.871656
DB00515	hsa-mir-517b	0.870999
DB00515	hsa-mir-6746	0.870948
DB00515	hsa-mir-710	0.87083
DB00515	hsa-mir-99	0.870384
DB00515	hsa-mir-1270	0.869734
DB00515	hsa-mir-378g	0.868915
DB00515	hsa-mir-6724	0.868885
DB00515	hsa-mir-509-3	0.868665
DB00515	hsa-mir-207	0.868523
DB00515	hsa-mir-5003	0.868419
DB00515	hsa-mir-4739	0.867563
DB00515	hsa-mir-617	0.867452
DB00515	hsa-mir-449	0.867256
DB00515	hsa-mir-1976	0.867029
DB00515	hsa-mir-3180	0.866746
DB00515	hsa-mir-654	0.866344
DB00515	hsa-mir-620	0.8663
DB00515	hsa-mir-329-1	0.866055
DB00515	hsa-mir-3160	0.865544
DB00515	hsa-mir-7515	0.865449
DB00515	hsa-mir-518a-2	0.865301
DB00515	hsa-mir-6861	0.864899
DB00515	hsa-mir-520	0.864767
DB00515	hsa-mir-3611	0.864684
DB00515	hsa-mir-548b	0.864652
DB00515	hsa-mir-4677	0.864559
DB00515	hsa-mir-1972	0.864459
DB00515	hsa-mir-365-1	0.864297
DB00515	hsa-mir-147	0.864205
DB00515	hsa-mir-615	0.864185
DB00515	hsa-mir-1254-1	0.863981
DB00515	hsa-mir-4784	0.863976
DB00515	hsa-mir-516b-2	0.863791
DB00515	hsa-mir-219a-2	0.863523
DB00515	hsa-mir-7706	0.862848
DB00515	hsa-mir-4695	0.862661
DB00515	hsa-mir-3928	0.862479
DB00515	hsa-mir-2277	0.862273
DB00515	hsa-mir-556	0.861771
DB00515	hsa-mir-553	0.861754
DB00515	hsa-mir-548t	0.861617
DB00515	hsa-mir-649	0.861529
DB00515	hsa-mir-1539	0.861486
DB00515	hsa-mir-509-1	0.861454
DB00515	hsa-mir-512-1	0.861238
DB00515	hsa-mir-2113	0.861118
DB00515	hsa-mir-35	0.861108
DB00515	hsa-mir-6867	0.860896
DB00515	hsa-mir-544b	0.860878
DB00515	hsa-mir-921	0.860873
DB00515	hsa-mir-2355	0.860749
DB00515	hsa-mir-1233-1	0.860735
DB00515	hsa-mir-518c	0.860732
DB00515	hsa-mir-3179-2	0.860613
DB00515	hsa-mir-4282	0.860592
DB00515	hsa-mir-367a	0.860568
DB00515	hsa-mir-3622b	0.860482
DB00515	hsa-mir-3131	0.860196
DB00515	hsa-mir-3960	0.860026
DB00515	hsa-mir-933	0.859982
DB00515	hsa-mir-572	0.859906
DB00515	hsa-mir-3656	0.85987
DB00515	hsa-mir-322	0.859861
DB00515	hsa-mir-4758	0.859531
DB00515	hsa-mir-3908	0.859071
DB00515	hsa-mir-1255a	0.858951
DB00515	hsa-mir-768	0.858563
DB00515	hsa-mir-103-1	0.858448
DB00515	hsa-mir-3121	0.858262
DB00515	hsa-mir-1275	0.857991
DB00515	hsa-mir-192a	0.857887
DB00515	hsa-mir-192-2	0.857554
DB00515	hsa-mir-6720	0.857536
DB00515	hsa-mir-462a	0.857311
DB00515	hsa-mir-4706	0.856957
DB00515	hsa-mir-1471	0.856728
DB00515	hsa-mir-4774	0.856652
DB00515	hsa-mir-297	0.856404
DB00515	hsa-mir-3144	0.856403
DB00515	hsa-mir-6782	0.856074
DB00515	hsa-mir-4650	0.856011
DB00515	hsa-mir-3153	0.855841
DB00515	hsa-mir-3914	0.855824
DB00515	hsa-mir-610	0.855648
DB00515	hsa-mir-4467	0.855513
DB00515	hsa-mir-4417	0.854417
DB00515	hsa-mir-466	0.854032
DB00515	hsa-mir-1304	0.853802
DB00515	hsa-mir-1283	0.853799
DB00515	hsa-mir-583	0.853481
DB00515	hsa-mir-388	0.853434
DB00515	hsa-mir-1302-2	0.853267
DB00515	hsa-mir-619	0.85303
DB00515	hsa-mir-374c	0.852947
DB00515	hsa-mir-550a-2	0.852613
DB00515	hsa-mir-6816	0.852543
DB00515	hsa-mir-4735	0.852392
DB00515	hsa-mir-4453	0.852219
DB00515	hsa-mir-378d-2	0.851836
DB00515	hsa-mir-541	0.851564
DB00515	hsa-mir-662	0.851552
DB00515	hsa-mir-467a	0.851532
DB00515	hsa-mir-703	0.851525
DB00515	hsa-mir-4680	0.851492
DB00515	hsa-mir-352	0.850757
DB00515	hsa-mir-644	0.85067
DB00515	hsa-mir-453	0.850554
DB00515	hsa-mir-1293	0.849677
DB00515	hsa-mir-3176	0.849587
DB00515	hsa-mir-709	0.849418
DB00515	hsa-mir-1264	0.848869
DB00515	hsa-mir-548j	0.848743
DB00515	hsa-mir-1322	0.84851
DB00515	hsa-mir-1299	0.848326
DB00515	hsa-mir-658	0.848131
DB00515	hsa-mir-580	0.848122
DB00515	hsa-mir-548d-1	0.848049
DB00515	hsa-mir-1233-2	0.847851
DB00515	hsa-mir-3916	0.847645
DB00515	hsa-mir-559	0.847619
DB00515	hsa-mir-1281	0.84753
DB00515	hsa-mir-514	0.847161
DB00515	hsa-mir-774	0.847061
DB00515	hsa-mir-1184-1	0.846735
DB00515	hsa-mir-938	0.846689
DB00515	hsa-mir-626	0.846623
DB00515	hsa-mir-4464	0.84654
DB00515	hsa-mir-548d-2	0.846486
DB00515	hsa-mir-565	0.846258
DB00515	hsa-mir-1234	0.845952
DB00515	hsa-mir-4429	0.845912
DB00515	hsa-mir-641	0.845726
DB00515	hsa-mir-499b	0.845578
DB00515	hsa-mir-3130	0.845575
DB00515	hsa-mir-1165	0.845552
DB00515	hsa-mir-9a	0.845505
DB00515	hsa-mir-1262	0.845158
DB00515	hsa-mir-5692b	0.844849
DB00515	hsa-mir-4501	0.844777
DB00515	hsa-mir-1273c	0.844285
DB00515	hsa-mir-4635	0.844001
DB00515	hsa-mir-1469	0.843953
DB00515	hsa-mir-5195	0.84371
DB00515	hsa-mir-941-4	0.843553
DB00515	hsa-mir-450b	0.84355
DB00515	hsa-mir-6763	0.843388
DB00515	hsa-mir-3620	0.843308
DB00515	hsa-mir-1181	0.843131
DB00515	hsa-mir-518a-1	0.843011
DB00515	hsa-mir-642a	0.842937
DB00515	hsa-mir-500b	0.842258
DB00515	hsa-mir-4465	0.841765
DB00515	hsa-mir-876	0.841547
DB00515	hsa-mir-112	0.841466
DB00515	hsa-mir-4521	0.841459
DB00515	hsa-mir-548a-1	0.841416
DB00515	hsa-mir-4279	0.841342
DB00515	hsa-mir-4470	0.841336
DB00515	hsa-mir-6124	0.841069
DB00515	hsa-mir-4728	0.839742
DB00515	hsa-mir-6086	0.839664
DB00515	hsa-mir-548am	0.839592
DB00515	hsa-mir-4446	0.839557
DB00515	hsa-mir-514b	0.83935
DB00515	hsa-mir-627	0.839291
DB00515	hsa-mir-3130-2	0.839256
DB00515	hsa-mir-5579	0.839083
DB00515	hsa-mir-875	0.838176
DB00515	hsa-mir-550a-1	0.838005
DB00515	hsa-mir-3911	0.837695
DB00515	hsa-mir-4709	0.837589
DB00515	hsa-mir-3118	0.837361
DB00515	hsa-mir-320d-1	0.837257
DB00515	hsa-mir-3647	0.837127
DB00515	hsa-mir-4509	0.836679
DB00515	hsa-mir-4756	0.836625
DB00515	hsa-mir-4662a	0.836518
DB00515	hsa-mir-513	0.836475
DB00515	hsa-mir-3164	0.836237
DB00515	hsa-mir-5581	0.836153
DB00515	hsa-mir-4436b-2	0.835913
DB00515	hsa-mir-548k	0.835431
DB00515	hsa-mir-889	0.835411
DB00515	hsa-mir-1285-2	0.835131
DB00515	hsa-mir-575	0.8346
DB00515	hsa-mir-4746	0.834395
DB00515	hsa-mir-941-3	0.834262
DB00515	hsa-mir-943	0.83412
DB00515	hsa-mir-550	0.834115
DB00515	hsa-mir-168	0.834047
DB00515	hsa-mir-516a-2	0.83403
DB00515	hsa-mir-935	0.833496
DB00515	hsa-mir-4474	0.833373
DB00515	hsa-mir-4720	0.832932
DB00515	hsa-mir-6886	0.832905
DB00515	hsa-mir-122a	0.832304
DB00515	hsa-mir-4271	0.832164
DB00515	hsa-mir-370a	0.831788
DB00515	hsa-mir-4773	0.831731
DB00515	hsa-mir-3944	0.831654
DB00515	hsa-mir-23c	0.831059
DB00515	hsa-mir-4447	0.830955
DB00515	hsa-mir-770	0.830728
DB00515	hsa-mir-301	0.830152
DB00515	hsa-mir-3074	0.829833
DB00515	hsa-mir-3158	0.829512
DB00515	hsa-mir-3690	0.829231
DB00515	hsa-mir-2861	0.829179
DB00515	hsa-mir-1183	0.829109
DB00515	hsa-mir-4759	0.828924
DB00515	hsa-mir-6088	0.828861
DB00515	hsa-mir-4524a	0.828702
DB00515	hsa-mir-487a	0.828323
DB00515	hsa-mir-6075	0.82819
DB00515	hsa-mir-220	0.828004
DB00515	hsa-mir-519a-1	0.827993
DB00515	hsa-mir-1538	0.827497
DB00515	hsa-mir-3915	0.82734
DB00515	hsa-mir-674	0.827208
DB00515	hsa-mir-606	0.827016
DB00515	hsa-mir-196	0.826081
DB00515	hsa-mir-3686	0.825939
DB00515	hsa-mir-329-2	0.825301
DB00515	hsa-mir-1245	0.825191
DB00515	hsa-mir-887	0.825102
DB00515	hsa-mir-209	0.824905
DB00515	hsa-mir-1897	0.824809
DB00515	hsa-mir-4676	0.824736
DB00515	hsa-mir-4504	0.824099
DB00515	hsa-mir-516	0.823696
DB00515	hsa-mir-6504	0.823665
DB00515	hsa-mir-892c	0.823637
DB00515	hsa-mir-3133	0.823531
DB00515	hsa-mir-6805	0.823525
DB00515	hsa-mir-4793	0.823187
DB00515	hsa-mir-712	0.823028
DB00515	hsa-mir-1974	0.822513
DB00515	hsa-mir-4469	0.822513
DB00515	hsa-mir-7153	0.822452
DB00515	hsa-mir-523	0.822348
DB00515	hsa-mir-4791	0.822006
DB00515	hsa-mir-4804	0.821561
DB00515	hsa-mir-564	0.820962
DB00515	hsa-mir-3668	0.820873
DB00515	hsa-mir-3689d	0.820146
DB00515	hsa-mir-1324	0.819845
DB00515	hsa-mir-516b	0.819569
DB00515	hsa-mir-4687	0.819289
DB00515	hsa-mir-4291	0.818779
DB00515	hsa-mir-3658	0.818268
DB00515	hsa-mir-3161	0.817865
DB00515	hsa-mir-3924	0.817795
DB00515	hsa-mir-4302	0.817591
DB00515	hsa-mir-4753	0.817552
DB00515	hsa-mir-1302-5	0.817334
DB00515	hsa-mir-3619	0.817014
DB00515	hsa-mir-145a	0.816991
DB00515	hsa-mir-519c	0.816967
DB00515	hsa-mir-551	0.816803
DB00515	hsa-mir-376b	0.816801
DB00515	hsa-mir-350	0.816391
DB00515	hsa-mir-6823	0.816363
DB00515	hsa-mir-3173	0.816327
DB00515	hsa-mir-3179-1	0.816164
DB00515	hsa-mir-378d-1	0.815674
DB00515	hsa-mir-4637	0.815576
DB00515	hsa-mir-802	0.815108
DB00515	hsa-mir-801	0.814552
DB00515	hsa-mir-451b	0.81427
DB00515	hsa-mir-423-5p	0.814236
DB00515	hsa-mir-326b	0.813779
DB00515	hsa-mir-3185	0.813156
DB00515	hsa-mir-588	0.812932
DB00515	hsa-mir-642b	0.812408
DB00515	hsa-mir-3188	0.81232
DB00515	hsa-mir-3126	0.81215
DB00515	hsa-mir-4674	0.811979
DB00515	hsa-mir-597	0.811602
DB00515	hsa-mir-1252	0.811309
DB00515	hsa-mir-2392	0.811273
DB00515	hsa-mir-1193	0.81061
DB00515	hsa-mir-4652	0.810266
DB00515	hsa-mir-3682	0.810107
DB00515	hsa-mir-557	0.809879
DB00515	hsa-mir-5338	0.809363
DB00515	hsa-mir-5095	0.809346
DB00515	hsa-mir-2114	0.809137
DB00515	hsa-mir-3198	0.808734
DB00515	hsa-mir-1973	0.808696
DB00515	hsa-mir-4795	0.808471
DB00515	hsa-mir-4524b	0.808401
DB00515	hsa-mir-4772	0.808019
DB00515	hsa-mir-518b	0.807605
DB00515	hsa-mir-2682	0.807537
DB00515	hsa-mir-6849	0.807277
DB00515	hsa-mir-3157	0.807241
DB00515	hsa-mir-3677	0.807104
DB00515	hsa-mir-4779	0.806078
DB00515	hsa-mir-6068	0.805954
DB00515	hsa-mir-1265	0.805609
DB00515	hsa-mir-467	0.805544
DB00515	hsa-mir-1826	0.804846
DB00515	hsa-mir-135	0.804824
DB00515	hsa-mir-548a-3	0.804781
DB00515	hsa-mir-521-1	0.804701
DB00515	hsa-mir-5096	0.804404
DB00515	hsa-mir-3681	0.804183
DB00515	hsa-mir-1251	0.803901
DB00515	hsa-mir-3175	0.803378
DB00515	hsa-mir-5187	0.802841
DB00515	hsa-mir-3098	0.802778
DB00515	hsa-mir-4531	0.802452
DB00515	hsa-mir-937	0.802368
DB00515	hsa-mir-604	0.801563
DB00515	hsa-mir-892b	0.801263
DB00515	hsa-mir-2681	0.80076
DB00515	hsa-mir-7109	0.800584
DB00515	hsa-mir-944	0.800379
DB00515	hsa-mir-4765	0.80023
DB00515	hsa-mir-4460	0.799856
DB00515	hsa-mir-3134	0.799821
DB00515	hsa-mir-6853	0.799517
DB00515	hsa-mir-450a	0.799182
DB00515	hsa-mir-548o	0.799153
DB00515	hsa-mir-892a	0.798895
DB00515	hsa-mir-320c-2	0.798765
DB00515	hsa-mir-5586	0.798761
DB00515	hsa-mir-4701	0.797791
DB00515	hsa-mir-6766	0.797671
DB00515	hsa-mir-4518	0.79747
DB00515	hsa-mir-4697	0.79716
DB00515	hsa-mir-4777	0.797149
DB00515	hsa-mir-585	0.796753
DB00515	hsa-mir-636	0.796508
DB00515	hsa-mir-223a	0.795137
DB00515	hsa-mir-3926	0.795053
DB00515	hsa-mir-6126	0.794809
DB00515	hsa-mir-378f	0.794647
DB00515	hsa-mir-5688	0.794328
DB00515	hsa-mir-1300	0.794148
DB00515	hsa-mir-294	0.793759
DB00515	hsa-mir-741	0.793511
DB00515	hsa-mir-4634	0.793486
DB00515	hsa-mir-4274	0.793241
DB00515	hsa-mir-6831	0.79286
DB00515	hsa-mir-371b	0.792827
DB00515	hsa-mir-315	0.792768
DB00515	hsa-mir-690	0.792471
DB00515	hsa-mir-191a	0.792298
DB00515	hsa-mir-355	0.791807
DB00515	hsa-mir-120	0.79173
DB00515	hsa-mir-3196	0.790691
DB00515	hsa-mir-526a	0.790553
DB00515	hsa-mir-3940	0.790241
DB00515	hsa-mir-7151	0.790187
DB00515	hsa-mir-3610	0.789787
DB00515	hsa-mir-1298	0.789035
DB00515	hsa-mir-1203	0.788864
DB00515	hsa-mir-4656	0.788493
DB00515	hsa-mir-4507	0.788305
DB00515	hsa-mir-3146	0.7878
DB00515	hsa-mir-550b-1	0.787353
DB00515	hsa-mir-6508	0.787351
DB00515	hsa-mir-644a	0.787343
DB00515	hsa-mir-4419b	0.787299
DB00515	hsa-mir-90b	0.787156
DB00515	hsa-mir-672	0.78664
DB00515	hsa-mir-4532	0.786584
DB00515	hsa-mir-550a	0.786518
DB00515	hsa-mir-4666a	0.786445
DB00515	hsa-mir-548f	0.786378
DB00515	hsa-mir-3606	0.785293
DB00515	hsa-mir-181-2	0.784908
DB00515	hsa-mir-526a-2	0.784787
DB00515	hsa-mir-4513	0.784582
DB00515	hsa-mir-156a	0.78458
DB00515	hsa-mir-548ac	0.784354
DB00515	hsa-mir-3614	0.784218
DB00515	hsa-mir-1236	0.784215
DB00515	hsa-mir-548a	0.782572
DB00515	hsa-mir-645	0.782498
DB00515	hsa-mir-548i	0.781921
DB00515	hsa-mir-147b	0.781446
DB00515	hsa-mir-376a-1	0.781291
DB00515	hsa-mir-6820	0.780945
DB00515	hsa-mir-4511	0.780929
DB00515	hsa-mir-3651	0.780846
DB00515	hsa-mir-218a	0.780729
DB00515	hsa-mir-1301	0.780396
DB00515	hsa-mir-6799	0.780346
DB00515	hsa-mir-1276	0.780252
DB00515	hsa-mir-1285-1	0.780182
DB00515	hsa-mir-4703	0.780035
DB00515	hsa-mir-711	0.779834
DB00515	hsa-mir-1911	0.779719
DB00515	hsa-mir-6787	0.779529
DB00515	hsa-mir-4475	0.779087
DB00515	hsa-mir-656	0.778995
DB00515	hsa-mir-3187	0.778916
DB00515	hsa-mir-23	0.778885
DB00515	hsa-mir-5009	0.778624
DB00515	hsa-mir-3545	0.778518
DB00515	hsa-mir-3172	0.778325
DB00515	hsa-mir-3659	0.778238
DB00515	hsa-mir-124a-3	0.777162
DB00515	hsa-mir-519	0.776922
DB00515	hsa-mir-471	0.776706
DB00515	hsa-mir-3170	0.776345
DB00515	hsa-mir-296b	0.776235
DB00515	hsa-mir-3150a	0.776202
DB00515	hsa-mir-4290	0.776151
DB00515	hsa-mir-1302	0.775779
DB00515	hsa-mir-1343	0.775737
DB00515	hsa-mir-5193	0.775635
DB00515	hsa-mir-3617	0.775307
DB00515	hsa-mir-521-2	0.775187
DB00515	hsa-mir-3167	0.77518
DB00515	hsa-mir-1260	0.775
DB00515	hsa-mir-103-2	0.774995
DB00515	hsa-mir-450	0.7746
DB00515	hsa-mir-4787	0.774492
DB00515	hsa-mir-3667	0.774314
DB00515	hsa-mir-676	0.773901
DB00515	hsa-mir-872	0.773884
DB00515	hsa-mir-3145	0.773677
DB00515	hsa-mir-7c	0.773477
DB00515	hsa-mir-941-1	0.773144
DB00515	hsa-mir-5691	0.773066
DB00515	hsa-mir-519a-2	0.772685
DB00515	hsa-mir-705	0.77251
DB00515	hsa-mir-219-2	0.772466
DB00515	hsa-mir-4716	0.772269
DB00515	hsa-mir-365-2	0.771519
DB00515	hsa-mir-4505	0.770717
DB00515	hsa-mir-124a-1	0.770375
DB00515	hsa-mir-1197	0.769797
DB00515	hsa-mir-4761	0.769606
DB00515	hsa-mir-3140	0.76958
DB00515	hsa-mir-4726	0.769241
DB00515	hsa-mir-3649	0.769191
DB00515	hsa-mir-687	0.769157
DB00515	hsa-mir-696	0.768034
DB00515	hsa-mir-1274b	0.767936
DB00515	hsa-mir-1292	0.767849
DB00515	hsa-mir-1286	0.767502
DB00515	hsa-mir-6884	0.767112
DB00515	hsa-mir-4310	0.766377
DB00515	hsa-mir-4721	0.766257
DB00515	hsa-mir-3152	0.765814
DB00515	hsa-mir-517c	0.7658
DB00515	hsa-mir-6087	0.765539
DB00515	hsa-mir-7161	0.765493
DB00515	hsa-mir-4448	0.765427
DB00515	hsa-mir-1273	0.765141
DB00515	hsa-mir-1972-1	0.76459
DB00515	hsa-mir-579	0.764272
DB00515	hsa-mir-105-1	0.763866
DB00515	hsa-mir-4796	0.763624
DB00515	hsa-mir-1238	0.763429
DB00515	hsa-mir-12	0.762954
DB00515	hsa-mir-3179	0.762521
DB00515	hsa-mir-351	0.76236
DB00515	hsa-mir-1278	0.76176
DB00515	hsa-mir-3666	0.760929
DB00515	hsa-mir-4693	0.760922
DB00515	hsa-mir-6807	0.760301
DB00515	hsa-mir-4797	0.760256
DB00515	hsa-mir-1185	0.760072
DB00515	hsa-mir-3139	0.759993
DB00515	hsa-mir-4436b-1	0.759957
DB00515	hsa-mir-3147	0.759732
DB00515	hsa-mir-124a-2	0.7581
DB00515	hsa-mir-4490	0.75752
DB00515	hsa-mir-548e	0.757143
DB00515	hsa-mir-6089	0.756556
DB00515	hsa-mir-4295	0.756283
DB00515	hsa-mir-6838	0.755764
DB00515	hsa-mir-1302-8	0.755729
DB00515	hsa-mir-659	0.75555
DB00515	hsa-mir-4497	0.755549
DB00515	hsa-mir-2467	0.755332
DB00515	hsa-mir-327	0.755009
DB00515	hsa-mir-516a-1	0.754961
DB00515	hsa-mir-1302-6	0.754556
DB00515	hsa-mir-5094	0.754357
DB00515	hsa-mir-920	0.753922
DB00515	hsa-mir-3135b	0.753675
DB00515	hsa-mir-1295a	0.753478
DB00515	hsa-mir-3179-3	0.753032
DB00515	hsa-mir-4530	0.752939
DB00515	hsa-mir-4700	0.752782
DB00515	hsa-mir-518d	0.752499
DB00515	hsa-mir-4678	0.75242
DB00515	hsa-mir-21b	0.752406
DB00515	hsa-mir-3529	0.751759
DB00515	hsa-mir-5699	0.751302
DB00515	hsa-mir-633b	0.750819
DB00515	hsa-mir-3560	0.750596
DB00515	hsa-mir-1182	0.750354
DB00515	hsa-mir-463	0.750078
DB00515	hsa-mir-21a	0.74884
DB00515	hsa-mir-6880	0.748557
DB00515	hsa-mir-4712	0.747952
DB00515	hsa-mir-1253	0.747618
DB00515	hsa-mir-2117	0.747214
DB00515	hsa-mir-7152	0.745253
DB00515	hsa-mir-4268	0.743907
DB00515	hsa-mir-4648	0.743402
DB00515	hsa-mir-129b	0.742915
DB00515	hsa-mir-1306	0.742704
DB00515	hsa-mir-299a	0.742562
DB00515	hsa-mir-1321	0.742475
DB00515	hsa-mir-764	0.742068
DB00515	hsa-mir-219a	0.742029
DB00515	hsa-mir-6069	0.740491
DB00515	hsa-mir-7114	0.740112
DB00515	hsa-mir-1295	0.739964
DB00515	hsa-mir-6729	0.73976
DB00515	hsa-mir-5687	0.738971
DB00515	hsa-mir-528a	0.738846
DB00515	hsa-mir-786	0.738398
DB00515	hsa-mir-101a	0.738308
DB00515	hsa-mir-3941	0.738143
DB00515	hsa-mir-4649	0.738136
DB00515	hsa-mir-3117	0.735786
DB00515	hsa-mir-4484	0.735746
DB00515	hsa-mir-519b	0.735727
DB00515	hsa-mir-5091	0.735505
DB00515	hsa-mir-596	0.734923
DB00515	hsa-mir-1185-1	0.734256
DB00515	hsa-mir-160	0.733626
DB00515	hsa-mir-6721	0.732959
DB00515	hsa-mir-4717	0.732088
DB00515	hsa-mir-653	0.731787
DB00515	hsa-mir-466b	0.731545
DB00515	hsa-mir-3194	0.731513
DB00515	hsa-mir-3672	0.731375
DB00515	hsa-mir-5000	0.73089
DB00515	hsa-mir-6133	0.730778
DB00515	hsa-mir-3673	0.730595
DB00515	hsa-mir-6835	0.730566
DB00515	hsa-mir-220a	0.730452
DB00515	hsa-mir-4770	0.730212
DB00515	hsa-mir-3653	0.729478
DB00515	hsa-mir-3149	0.729358
DB00515	hsa-mir-1843	0.729096
DB00515	hsa-mir-43c	0.728925
DB00515	hsa-mir-3588	0.727764
DB00515	hsa-mir-6315	0.727629
DB00515	hsa-mir-548l	0.727465
DB00515	hsa-mir-1206	0.725138
DB00515	hsa-mir-4326	0.723618
DB00515	hsa-mir-142a	0.722826
DB00515	hsa-mir-4792	0.721489
DB00515	hsa-mir-5584	0.720074
DB00515	hsa-mir-355p	0.719782
DB00515	hsa-mir-3546	0.719486
DB00515	hsa-mir-563	0.718595
DB00515	hsa-mir-157	0.718517
DB00515	hsa-mir-6783	0.71794
DB00515	hsa-mir-2115	0.717001
DB00515	hsa-mir-644b	0.715736
DB00515	hsa-mir-3679	0.714569
DB00515	hsa-mir-3129	0.714489
DB00515	hsa-mir-124b	0.714479
DB00515	hsa-mir-664a	0.714393
DB00515	hsa-mir-4424	0.714161
DB00515	hsa-mir-6836	0.713977
DB00515	hsa-mir-1204	0.713605
DB00515	hsa-mir-4664	0.713423
DB00515	hsa-mir-1269	0.712683
DB00515	hsa-mir-2166	0.712148
DB00515	hsa-mir-1896	0.712053
DB00515	hsa-mir-2909	0.711946
DB00515	hsa-mir-1180	0.709734
DB00515	hsa-mir-3925	0.709315
DB00515	hsa-mir-161	0.708303
DB00515	hsa-mir-691	0.707708
DB00515	hsa-mir-4294	0.707207
DB00515	hsa-mir-3	0.707197
DB00515	hsa-mir-4729	0.707058
DB00515	hsa-mir-3942	0.706166
DB00515	hsa-mir-1184	0.704155
DB00515	hsa-mir-514a-3	0.704015
DB00515	hsa-mir-664b	0.703603
DB00515	hsa-mir-544	0.703011
DB00515	hsa-mir-555	0.702761
DB00515	hsa-mir-4764	0.700267
DB00515	hsa-mir-3192	0.698049
DB00515	hsa-mir-1302-4	0.696997
DB00515	hsa-mir-1277	0.696399
DB00515	hsa-mir-5481	0.694325
DB00515	hsa-mir-7853	0.693412
DB00515	hsa-mir-548q	0.692229
DB00515	hsa-mir-320c-1	0.691217
DB00515	hsa-mir-1909	0.691019
DB00515	hsa-mir-934	0.689952
DB00515	hsa-mir-1302-7	0.689059
DB00515	hsa-mir-126a	0.688683
DB00515	hsa-mir-3918	0.686539
DB00515	hsa-mir-3612	0.68566
DB00515	hsa-mir-3201	0.683925
DB00515	hsa-mir-1302-3	0.683031
DB00515	hsa-mir-6509	0.682732
DB00515	hsa-mir-612	0.679701
DB00515	hsa-mir-4510	0.678486
DB00515	hsa-mir-4463	0.677913
DB00515	hsa-mir-648a	0.67537
DB00515	hsa-mir-1302-1	0.675264
DB00515	hsa-mir-7641	0.675164
DB00515	hsa-mir-923	0.673856
DB00515	hsa-mir-518a1	0.672264
DB00515	hsa-mir-8084	0.671631
DB00515	hsa-mir-548a-2	0.671553
DB00515	hsa-mir-4525	0.671029
DB00515	hsa-mir-4480	0.66987
DB00515	hsa-mir-3913	0.668871
DB00515	hsa-mir-743a	0.664757
DB00515	hsa-mir-9500	0.663789
DB00515	hsa-mir-6734	0.658773
DB00515	hsa-mir-548p	0.656789
DB00515	hsa-mir-6866	0.654308
DB00515	hsa-mir-3195	0.648682
DB00515	hsa-mir-642	0.642106
DB00515	hsa-mir-5100	0.641808
DB00515	hsa-mir-1913	0.641421
DB00515	hsa-mir-514a-1	0.641306
DB00515	hsa-mir-1912	0.636543
DB00515	hsa-mir-4508	0.629988
DB00515	hsa-mir-6869	0.628561
DB00515	hsa-mir-449c	0.627957
DB00515	hsa-mir-213	0.626519
DB00515	hsa-mir-4742	0.616606
DB00515	hsa-mir-4270	0.614963
DB00515	hsa-mir-623	0.610194
DB00515	hsa-mir-6738	0.602828
DB00515	hsa-mir-4489	0.60194
DB00515	hsa-mir-3150b	0.599341
DB00515	hsa-mir-6775	0.593761
DB00515	hsa-mir-3692	0.581995
DB00515	hsa-mir-220b	0.574531
DB00515	hsa-mir-7705	0.572276
DB00515	hsa-mir-6893	0.551166
DB00515	hsa-mir-4476	0.531938
DB00515	hsa-mir-5194	0.531854
DB00515	hsa-mir-4450	0.529346
DB00515	hsa-mir-6512	0.479253
DB00515	hsa-mir-1269b	0.330811
